# Supplementary material for: Seed Metabolome Analysis of a Transgenic Rice Line Expressing Cholera Toxin B-subunit
Source: Sci Rep. 2017 Jul 12;7:5196. doi: 10.1038/s41598-017-04701-w (PMC5507873; doi:10.1038/s41598-017-04701-w)
Supplement: Supplementary file 2 — Supplementary Tables Dataset [file 41598_2017_4701_MOESM2_ESM.xls]

## Sheet: Supplementary Table S1
Supplementary Table S1. Brown rice samples used in this study.
Experimental details		Sample namea)
		MR-CTB51A	MR-RNAi	NPB-HP	NPB-PF
Genetic engineering	Antigen protein	CTB (controled by 13 kDa prolamin clone RM1 promoter)	Not introduced	Not introduced	Not introduced
	RNAi trigger sequences for prolamin	13 kDa prolamin clone RM1 (Os07g0206500) CDS positions 1–45 (controlled by 10 kDa prolamin promoter)	13 kDa prolamin clone RM1 (Os07g0206500) CDS positions 1–45 (controlled by ubiquitin promoter)	Not introduced	Not introduced
	RNAi trigger sequences for glutelin	GluB1 (Os02g0249800) CDS positions 139–366 (controlled by 10 kDa prolamin promoter)	GluA2 (Os10g0400200) CDS positions 142–270 (controlled by ubiquitin promoter)	Not introduced	Not introduced
	Selection marker	Selection marker-free (removed from genome)	hygromycin phosphotransferase (controled by CaMV 35S promoter)	Not introduced	Not introduced
Cultivation	Techniques	Grown hydroponically in a growth chamber	Grown in soil pots in a growth chamber	Grown hydroponically in a growth chamber	Grown in an open-air paddy field
	Light and temperature	12 h light (28°C)/ 12 h dark (23°C)	12 h light (27°C)/ 12 h dark (22°C)	12 h light (28°C)/ 12 h dark (23°C)	Not controled (natural daylength and temperature)
Postharvest handling	Storage temperature	5 ± 2°C	Room temperature	5 ± 2°C	5 ± 2°C
	Storage period	1–2 weeks	4 years	1–2 weeks	1–2 weeks
Notes:
a) MR-CTB51A, MucoRice-CTB transgenic rice line 51A; MR-RNAi, MucoRice-RNAi; NPB-HP, Oryza sativa cv. Nipponbare grown hydroponically in a growth chamber; NPB-PF, O. sativa cv. Nipponbare grown in an open-air paddy field.

## Sheet: Supplementary Table S2
Supplementary Table S2. List of 351 metabolite-candidate peaks detected in brown rice extracts.
Notes:
a) Peaks N001−N198 are from the non-polar fraction and peaks P001−P153 from the polar fraction. b) Obtained by normalizing the retention time of the peak to the retention times of n-alkanes. The latter times ranged from 531 s (C11) to 2977 s (C39). Retention indices for N001, N002, and P001 were not obtained because the retention times were outside the elution range of n-alkanes. c) After mass sp…
Metabolite-candidate peaks				Relative peak intensity (% internal standard peak intensity)d)
				MR-CTB51A		MR-RNAi		NPB-HP		NPB-PF
Peak IDa)	Retention time (sec)	Retention indexb)	QuantMSc)	Average	SD	Average	SD	Average	SD	Average	SD
N001	471	Not calculated	71	9.72964	6.01073	7.72239	1.02706	8.81303	0.705625	10.2403	0.673873
N002	500.5	Not calculated	131	24.0053	15.4616	20.3994	2.77053	22.4568	1.95193	24.5884	2.17563
N003	544.8	1107.44	71	3.33088	1.08628	1.47442	0.489998	1.86219	0.137428	1.57312	0.638591
N004	555.4	1113.16	71	8.94095	4.94574	6.79068	0.936428	8.03276	0.673714	9.22181	0.814265
N005	566.1	1118.93	71	3.70593	1.65139	2.62645	0.338699	3.13667	0.300278	3.55495	0.374623
N006	571	1121.57	147	111.612	34.5773	82.0063	7.32707	101.303	20.2705	108.431	11.435
N007	585.8	1129.56	73	39.6532	26.0213	30.0598	4.75547	35.6614	2.36954	42.4208	2.47785
N008	638.3	1157.87	148	59.132	19.4136	44.0254	6.21733	52.5473	7.74182	55.0844	4.62175
N009	639.1	1158.31	147	327.219	105.394	243.341	36.2436	286.396	51.9232	311.718	29.0762
N010	759.6	1227.07	228	37.7346	24.5082	30.9086	5.55159	35.3345	3.55984	37.92	4.20952
N011	798.2	1251.25	116	1.97886	0.894968	1.49539	0.387169	1.66696	0.0989	1.81365	0.209792
N012	813.8	1261.03	174	3.6382	1.15453	2.70417	0.349841	2.94906	0.158053	3.27542	0.257953
N013	821.2	1265.66	174	11.1478	3.36441	8.43582	1.25719	9.04872	0.645535	10.2824	0.631071
N014	827.7	1269.74	174	3.91558	1.20638	2.91271	0.363519	3.14528	0.319955	3.46705	0.313722
N015	828.5	1270.24	73	2.31137	1.14717	1.69738	0.72992	1.97613	0.861489	1.81942	0.782789
N016	840.8	1277.94	174	541.343	151.024	396.591	68.6186	419.272	43.0628	466.971	28.3856
N017	847.4	1282.08	71	25.8465	8.55018	17.6279	2.50997	20.3571	1.85588	22.1123	0.736912
N018	852.3	1285.15	299	7.50474	4.28412	6.64061	2.55551	7.15335	2.4745	8.0958	0.354834
N019	859.7	1289.79	180	5.58336	3.14519	4.67017	0.878491	4.11997	1.60105	5.07906	0.978243
N020	863	1291.85	299	21.9733	2.57602	14.2013	6.38981	17.6341	4.68168	16.7228	1.99335
N021	866.3	1293.92	205	11.7107	5.10798	8.36911	4.0728	6.16411	2.84546	6.09948	1.91448
N022	867.9	1294.92	71	5.41853	1.76823	3.68858	0.513886	4.23169	0.430512	4.82361	0.36779
N023	868.7	1295.43	180	3.33766	1.49362	2.32781	1.10321	2.91895	2.33486	2.17011	0.881645
N024	879.4	1302.39	71	4.66772	1.55898	3.09549	0.382666	3.58012	0.384599	4.07571	0.201781
N025	889.2	1309.28	85	3.42313	1.14406	2.28211	0.3506	2.61279	0.277548	2.73437	0.472638
N026	899.9	1316.81	174	2.96071	0.685619	2.00295	0.289874	2.24307	0.365338	2.39099	0.273484
N027	915.5	1327.78	71	16.1965	5.67921	10.8899	1.59083	12.3281	1.34126	14.1938	1.10508
N028	931.1	1338.75	174	2.42814	0.420221	1.72216	0.540411	1.93486	0.721646	1.86645	0.382858
N029	971.3	1367.02	215	2.47115	0.735731	2.02207	0.891737	2.59619	1.18295	1.95511	0.618367
N030	1059	1431.48	174	24.7205	6.10142	16.7574	2.55046	18.1491	2.70375	19.0344	2.74744
N031	1062.3	1434.03	228	83.287	63.6239	75.6473	14.9108	76.4542	16.8039	84.2112	11.9323
N032	1064	1435.34	74	2.27439	0.682925	1.26352	0.317942	1.55633	0.473152	1.88029	0.581012
N033	1072.2	1441.67	174	24.6754	6.77437	16.451	2.39049	18.3383	2.8612	19.0328	2.96489
N034	1075.4	1444.14	228	273.404	89.3966	180.272	32.4419	191.443	43.1125	186.57	39.1637
N035	1108.2	1469.44	174	50.5901	13.7538	36.0832	5.80004	37.5861	5.32162	39.641	5.67505
N036	1109.1	1470.14	243	19.2806	5.1041	12.6745	1.88037	13.6944	2.25853	14.2681	2.48421
N037	1136.1	1490.97	71	3.03891	1.7433	1.6901	0.715066	1.69643	0.835964	1.50091	0.560208
N038	1142.7	1496.06	71	16.5947	4.63668	10.211	1.72118	11.543	1.53317	12.4183	1.42458
N039	1150.9	1502.6	174	12.4597	3.44341	8.16475	1.09246	9.06631	1.31867	9.36956	1.68571
N040	1152.5	1503.94	73	3.27456	0.704163	1.92591	0.257397	2.60968	1.0687	2.80998	1.60453
N041	1169.8	1518.43	174	38.5528	8.46372	27.0594	3.11841	30.3356	3.40703	31.2118	2.9594
N042	1174.7	1522.53	174	25.8516	7.25965	16.9534	2.8712	19.227	3.27263	20.7616	3.96081
N043	1175.5	1523.2	73	4.99184	1.26474	2.95939	1.21792	3.44914	1.12996	3.55832	1.22376
N044	1178	1525.29	156	2.33817	0.377786	1.54933	0.491557	1.33728	0.488296	1.56396	0.230131
N045	1179.6	1526.63	74	5.60508	1.4773	4.02697	0.75073	4.2565	1.04944	4.78097	1.26317
N046	1187.8	1533.5	156	7.53872	1.82004	4.76448	1.50628	4.82352	1.12911	5.39419	1.15834
N047	1197.6	1541.71	232	4.56515	1.99099	1.70421	0.641103	2.23004	0.690311	2.88147	1.72079
N048	1198.5	1542.46	71	13.6055	3.93494	8.34327	1.5386	9.25255	1.24851	10.1828	1.28866
N049	1392	1710.67	85	13.4236	4.00061	7.64187	1.56645	8.20839	1.64675	8.78481	1.51014
N050	1408.4	1726.03	74	32.6111	8.79999	18.2052	3.11636	18.084	4.03733	19.8206	3.66896
N051	1454.4	1769.1	271	3.49044	0.908694	2.10337	0.342249	2.01668	0.397623	2.31042	0.518464
N052	1487.2	1799.81	85	5.40509	1.23161	3.84084	0.686795	3.69907	0.842495	4.28511	0.958864
N053	1514.3	1826.69	74	7.41	1.98418	2.34152	0.464883	2.14119	0.422314	1.50091	0.560208
N054	1541.3	1853.47	285	35.3879	9.79004	19.8377	9.43742	15.7886	4.84884	14.0738	3.24439
N055	1581.5	1893.35	175	14.9314	3.83991	9.18277	1.57871	9.90258	2.035	10.8207	2.4163
N056	1582.3	1894.15	174	77.2235	19.9788	49.612	8.36602	52.536	9.69047	55.3872	10.1012
N057	1588.1	1899.9	71	9.82619	1.40177	6.63019	1.33991	6.78869	0.952386	6.74158	3.96411
N058	1593.8	1905.8	236	3.89118	0.753934	2.16474	0.354768	1.62281	0.157568	1.78596	0.344244
N059	1608.6	1921.12	73	4.50736	2.2695	3.6845	0.641214	3.58438	0.295047	3.86229	0.167219
N060	1616	1928.78	227	598.211	121.341	365.88	61.3076	337.898	36.1285	358.545	59.1742
N061	1616.8	1929.61	74	1272.49	273.295	796.606	116.227	771.566	96.111	811.723	123.538
N062	1638.9	1952.48	299	17.0198	4.61553	6.51334	2.22432	4.93172	1.31123	3.37348	0.69293
N063	1650.4	1964.39	149	29.238	7.38232	22.3186	3.84296	20.1905	2.25952	21.5357	1.97288
N064	1652	1966.05	299	7.98417	1.54212	4.39304	0.617692	4.11416	0.709985	4.62303	0.746078
N065	1684.9	2000.11	85	10.1124	1.71194	6.36758	1.15844	6.31825	1.06878	7.92649	1.74391
N066	1710.3	2027.78	74	7.1265	1.11058	2.87801	0.518168	3.27658	0.267407	3.47848	0.521148
N067	1732.4	2051.85	55	15.5466	3.29674	11.0443	1.52171	11.5212	1.39886	12.2235	1.36213
N068	1733.3	2052.83	97	11.4326	2.4539	8.10329	1.00231	8.34681	0.963271	8.97614	1.10297
N069	1734.1	2053.7	313	2274.17	469.56	1575.32	205.847	1504.04	161.691	1584.32	163.665
N070	1734.9	2054.58	117	1814.39	401.761	1159.37	162.625	926.154	117.143	903.314	123.731
N071	1776.7	2100.11	96	357.511	70.2096	227.134	28.1896	232.529	21.3483	237.439	33.527
N072	1777.6	2101.13	67	893.545	181.873	558.739	67.8209	581.044	52.9661	579.271	70.2165
N073	1782.5	2106.64	93	35.3356	4.25196	16.8626	2.41433	17.21	1.43509	15.0862	1.82737
N074	1783.3	2107.55	265	517.329	100.596	326.262	44.6875	311.574	19.6772	396.013	59.2395
N075	1784.1	2108.45	264	914.974	181.442	558.547	84.9422	534.73	38.4985	684.976	100.692
N076	1803	2129.73	74	337.096	57.3162	200.23	32.734	170.388	15.9949	175.432	20.5973
N077	1821	2150	327	29.2358	6.19989	12.0333	2.34563	8.02997	0.845657	8.15022	0.338117
N078	1832.5	2162.95	327	67.8277	8.68347	32.0291	6.60105	31.0002	4.8523	39.5302	4.68869
N079	1882.5	2220.21	337	2034.64	415.961	1370.25	191.436	1376.62	145.747	1297.97	114.891
N080	1883.4	2221.28	75	1049.62	223.39	631.643	94.964	621.675	68.1192	547.63	54.1581
N081	1887.5	2226.12	342	25.2049	5.90432	17.6665	2.85903	16.5595	2.33878	18.9467	1.67321
N082	1888.3	2227.07	339	2125.59	434.045	1462.38	194.524	1408.34	138.671	1570.48	165.28
N083	1889.1	2228.01	73	1185.02	257.153	705.009	116.126	590.904	64.0578	705.435	64.2307
N084	1889.9	2228.96	93	37.0746	9.55289	11.4987	1.5435	10.6652	5.49787	9.39992	1.04377
N085	1890.8	2230.02	335	30.5069	9.24496	10.3731	1.56503	13.9325	1.41817	4.65796	0.473862
N086	1894	2233.81	337	15.58	3.62292	4.73772	0.941431	3.8704	0.462928	2.54333	0.0537125
N087	1899.8	2240.66	339	4.81314	0.975632	1.87566	0.434426	1.43232	0.329407	1.72657	0.310261
N088	1903.9	2245.51	339	14.8804	2.30769	8.47839	1.59323	8.09894	1.02658	9.66733	0.712037
N089	1908	2250.35	341	1718.3	344.644	1100.2	165.341	782.119	73.7748	870.291	45.1136
N090	1931.8	2278.49	241	1.97886	0.894968	42.6737	7.65297	1.43232	0.329407	1.50091	0.560208
N091	1936.7	2284.28	285	1.97886	0.894968	40.3512	6.13651	1.43232	0.329407	1.50091	0.560208
N092	1950.6	2300.74	271	2.63938	0.5783	47.4374	8.60677	1.43232	0.329407	1.50091	0.560208
N093	1951.4	2301.73	73	27.6487	8.72686	15.1232	2.63206	5.89165	0.824716	1.88611	0.605924
N094	1952.3	2302.84	292	42.1383	4.87301	20.4923	3.73354	17.9205	2.04006	34.8399	3.69307
N095	1954.7	2305.8	353	34.4038	10.6047	4.99833	1.0101	7.11504	1.40071	2.33134	0.239859
N096	1966.2	2320	225	22.1466	6.46275	123.833	30.5632	5.46639	1.04309	12.0817	0.60136
N097	1974.4	2330.12	74	144.913	21.8837	84.2026	15.4183	67.1167	8.7982	91.0237	7.60092
N098	1988.4	2347.41	355	15.7077	3.89032	3.36493	0.445623	3.00383	1.69964	1.85234	0.169852
N099	1989.2	2348.4	117	9.94348	2.53397	2.2243	0.328137	1.43232	0.329407	1.50091	0.560208
N100	1998.2	2359.51	355	10.9509	2.55013	4.92709	1.10779	8.76618	2.07389	6.82832	1.50314
N101	2000.7	2362.59	225	17.6902	3.64684	88.4805	22.5338	3.1826	0.759109	4.41728	0.375219
N102	2013	2377.78	311	10.3049	1.97168	46.5485	12.7147	2.10404	0.472847	2.48327	0.31003
N103	2047.4	2420.87	367	62.0456	12.6813	33.8989	6.95685	19.8118	1.60612	36.7022	0.779974
N104	2054.8	2430.28	74	3.84102	0.744963	1.67981	0.21494	1.43232	0.329407	1.6149	0.450796
N105	2066.3	2444.91	259	1.97886	0.894968	46.6255	9.73141	1.43232	0.329407	1.50091	0.560208
N106	2067.1	2445.93	73	54.0431	10.3901	51.186	9.0754	13.5422	0.917679	18.3882	1.20097
N107	2067.9	2446.95	369	158.224	33.3261	88.8679	12.8892	43.0197	2.54405	59.4754	0.800202
N108	2072.8	2453.18	173	2.24711	0.639749	26.9663	5.32776	1.43232	0.329407	1.50091	0.560208
N109	2076.9	2458.4	259	1.97886	0.894968	148.262	27.8715	1.43232	0.329407	1.50091	0.560208
N110	2077.8	2459.54	215	1.85098	0.352621	126.861	25.4222	1.32734	0.479885	1.44586	0.311724
N111	2084.3	2467.81	204	56.4476	15.4604	13.3236	2.77879	3.54097	0.514222	12.916	1.19653
N112	2086	2469.97	187	55.9345	9.7933	37.2165	6.4021	32.2491	3.17736	37.5812	2.68022
N113	2086.8	2470.99	75	11.96	2.42322	12.5455	2.51499	6.47678	0.576384	7.61449	0.55987
N114	2087.6	2472.01	73	27.3707	5.71665	43.8886	8.56384	13.8259	1.20094	16.4747	1.40032
N115	2088.4	2473.03	307	10.7379	1.91602	61.5645	12.9004	3.11909	0.387899	4.55582	0.586787
N116	2093.3	2479.26	259	6.46465	1.04188	39.0666	7.65462	1.96839	0.221025	2.83538	0.394079
N117	2107.3	2497.07	259	12.4596	2.24854	108.081	19.875	3.06595	0.350031	6.72399	0.867076
N118	2113.9	2505.69	320	3.60489	0.508676	2.12177	0.416674	1.60243	0.239555	2.03255	0.25379
N119	2132.7	2530.56	74	60.2812	10.4893	30.8965	6.64246	25.7146	3.53961	31.328	3.66491
N120	2133.5	2531.61	354	45.983	5.64506	24.0006	5.11298	20.592	2.05774	24.8228	2.28322
N121	2134.4	2532.8	204	37.758	11.4096	8.92019	3.01807	6.3063	1.44603	1.86291	0.255287
N122	2144.2	2545.77	383	4.79251	1.45199	1.90965	0.260552	1.43232	0.329407	1.50091	0.560208
N123	2145	2546.83	117	3.06793	0.903279	1.26352	0.317942	1.43232	0.329407	1.50091	0.560208
N124	2148.3	2551.19	259	5.1564	1.51489	67.3496	12.1595	1.51132	0.224918	2.64686	0.336604
N125	2151.6	2555.56	383	5.02729	1.09371	3.99525	0.828696	2.5548	0.434553	3.30612	0.499393
N126	2152.4	2556.61	259	10.2744	3.1002	73.4604	14.3951	2.95319	0.486654	5.39191	0.631769
N127	2153.2	2557.67	73	4.446	1.35423	39.4049	9.3439	1.43232	0.329407	1.88313	0.293486
N128	2154	2558.73	173	9.39789	2.9273	94.0261	18.0403	2.08933	0.311782	5.22994	0.600497
N129	2159.8	2566.4	173	11.2135	3.30791	79.7394	14.4279	2.98313	0.375259	6.6987	0.793615
N130	2168	2577.25	259	7.64728	2.10223	151.609	26.9713	1.80553	0.170249	3.36198	0.364577
N131	2172.1	2582.67	173	7.48924	2.15058	120.932	20.4666	1.71926	0.118362	3.01383	0.357529
N132	2177	2589.15	201	1.97886	0.894968	1.74427	0.23695	1.43232	0.329407	1.50091	0.560208
N133	2189.3	2605.69	355	42.6716	15.1612	17.142	1.29397	5.22659	0.721081	6.52374	0.715834
N134	2190.9	2607.92	371	1.97886	0.894968	1.56375	0.163949	1.43232	0.329407	1.50091	0.560208
N135	2209	2633.06	74	7.27804	1.60658	2.706	0.606354	2.23211	0.26343	3.54083	0.288331
N136	2213.9	2639.86	204	69.9087	20.37	11.609	2.10589	7.48738	1.48753	12.1377	1.52066
N137	2218	2645.56	397	37.3203	10.1797	17.8362	1.81725	8.98339	0.489291	12.8733	1.23905
N138	2233.6	2667.22	204	1395.04	430.066	215.42	36.1248	178.241	28.1566	130.117	16.0656
N139	2266.4	2712.99	361	28.9936	8.90373	36.6556	58.943	9.52795	2.61936	8.92076	1.98182
N140	2280.3	2732.63	74	100.552	18.0473	59.3721	10.5811	60.1624	4.53351	71.1988	5.57916
N141	2281.2	2733.9	382	85.7292	17.5073	34.1037	7.38557	36.4879	5.89614	50.2199	8.69961
N142	2288.6	2744.35	411	9.87886	2.80922	3.84832	0.494885	1.79812	0.102139	3.15863	0.410012
N143	2292.7	2750.14	387	26.7445	5.18138	15.6565	3.47402	16.061	1.27282	17.8977	1.49872
N144	2295.1	2753.53	411	6.46627	1.74557	2.9972	0.71961	3.15959	0.371131	3.97362	0.640745
N145	2296.8	2755.93	218	77.6209	26.7856	1.42852	0.474487	1.32734	0.479885	1.44586	0.311724
N146	2306.6	2769.77	462	26.7594	6.43688	10.3712	2.16308	9.5494	1.95965	12.8754	1.9018
N147	2313.2	2779.1	462	51.638	12.7075	23.3458	5.11397	21.3046	2.78079	28.2775	2.2934
N148	2327.1	2798.73	383	29.6185	8.99634	14.3779	1.86054	6.93657	0.602914	5.85393	0.990462
N149	2349.2	2831.27	69	158.31	38.6526	55.3269	14.4044	58.4418	20.9532	88.6664	6.27895
N150	2350.1	2832.6	531	39.8481	6.91289	31.035	5.47465	24.6233	2.62494	27.13	3.51283
N151	2357.5	2843.51	425	98.4014	26.7742	33.8559	4.49504	19.1661	1.64999	24.4543	2.31717
N152	2378	2873.75	168	104.098	22.1098	36.9945	7.92231	38.1779	9.30081	51.4067	7.82874
N153	2378.8	2874.93	432	187.661	41.8649	62.4497	14.7754	66.5268	17.8246	87.9599	13
N154	2387	2887.02	379	47.0349	7.78117	24.6003	5.59266	30.0129	4.51869	39.8933	3.28436
N155	2391.9	2894.25	432	177.779	42.8483	64.5568	13.6104	68.9158	14.2443	92.1665	10.9231
N156	2392.7	2895.43	129	22.1307	4.97341	8.97428	2.02512	9.74211	1.74663	12.7007	1.28288
N157	2403.4	2911.52	420	170.507	47.7581	43.6734	14.0878	33.0817	12.8292	57.8777	15.3835
N158	2407.5	2917.73	402	100.354	3.39016	124.838	25.4815	119.595	3.04246	116.184	5.29811
N159	2408.3	2918.94	372	7.82379	0.829419	9.86844	2.58213	9.25273	0.610998	8.97593	1.06184
N160	2414.9	2928.94	474	14.3551	2.7663	7.90728	1.578	7.20659	1.19763	10.1446	0.979653
N161	2418.2	2933.94	410	28.3332	5.6538	7.52267	1.65873	7.93785	1.69674	9.60829	1.43735
N162	2426.4	2946.36	474	20.2981	10.0681	8.81524	3.22521	8.62795	1.56811	11.9394	4.58842
N163	2428	2948.79	386	30.9425	7.85806	12.7141	2.81879	9.05146	1.61982	12.0452	1.88974
N164	2437	2962.42	432	656.974	132.691	218.846	58.4541	235.45	76.0573	313.374	68.4429
N165	2449.3	2981.06	432	914.217	177.772	327.129	79.6913	352.898	92.7303	483.817	81.4336
N166	2457.5	2993.48	411	38.5825	12.7576	15.021	1.55863	8.77605	1.20408	11.9529	1.94467
N167	2463.3	3002.36	488	27.9741	7.10669	5.43475	1.55393	9.1927	2.2947	8.97688	0.990314
N168	2469.8	3012.58	488	4.40801	0.763231	4.09265	1.15207	10.2107	2.70459	7.77978	0.881744
N169	2487.9	3041.04	453	39.9105	9.04147	10.6627	1.22037	4.32247	0.744507	5.55575	0.530255
N170	2545.3	3132.2	482	12.8847	1.33758	7.71662	1.74685	20.4864	2.82963	31.4059	4.06861
N171	2555.1	3148.06	467	18.2202	3.78544	7.0284	2.01217	9.16789	1.82751	8.72462	2.3283
N172	2560	3155.99	502	98.6333	16.1498	39.0807	11.8389	57.4649	13.9544	62.796	9.04606
N173	2563.3	3161.33	329	29.7734	7.43886	10.7344	2.41885	7.75732	3.02921	6.05302	0.823393
N174	2591.2	3206.67	129	3.79157	0.954775	1.42852	0.474487	1.32734	0.479885	1.44586	0.311724
N175	2609.3	3236.83	470	28.1105	6.79784	28.3713	6.19344	7.75182	2.03068	8.53353	2.02126
N176	2623.2	3260	482	36.7401	9.10923	21.861	4.69695	8.95092	2.41458	10.4902	2.67351
N177	2629.8	3271	343	1019.19	226.031	373.769	94.8323	274.616	66.4791	342.109	49.624
N178	2630.6	3272.33	345	40.7904	9.76582	19.2036	4.59003	14.6078	3.43302	17.235	1.90223
N179	2635.5	3280.5	215	60.957	14.2808	14.6874	3.3164	24.1616	6.69976	25.2383	5.84213
N180	2648.6	3302.38	255	436.031	93.4365	138.66	34.9212	113.363	26.2991	151.556	27.9727
N181	2658.5	3319.22	484	32.1714	7.39927	87.9717	18.0612	9.96329	2.98566	14.4325	4.00047
N182	2660.1	3321.94	343	37.8347	7.61057	16.8792	4.47112	14.6846	3.82364	10.5695	2.1983
N183	2664.2	3328.91	472	57.6003	12.6271	21.7804	5.03196	16.4465	3.92276	18.5741	2.15818
N184	2673.2	3344.22	495	54.9766	11.1954	15.8043	5.20519	15.8491	4.68684	17.3041	4.76278
N185	2683.1	3361.05	57	12.1979	2.7466	9.25132	0.953373	9.97582	1.40438	10.6204	1.54912
N186	2683.9	3362.41	358	316.931	64.3063	149.52	36.0504	135.836	23.2416	141.852	18.7142
N187	2684.7	3363.78	357	1607.21	317.25	659.867	174.235	579.601	126.832	592.787	98.4058
N188	2689.6	3372.11	215	59.5814	12.8693	16.0814	4.30935	24.5452	7.76989	21.8219	6.1014
N189	2692.9	3377.72	386	120.095	25.4399	26.0515	8.94985	30.5664	9.54444	21.2154	2.60593
N190	2707.7	3403.01	484	29.3391	4.10135	8.96048	2.76887	4.14522	1.16617	6.43141	1.40926
N191	2708.5	3404.43	343	28.7914	4.96135	7.81545	2.59747	4.12137	1.04955	5.21652	1.11727
N192	2713.4	3413.12	357	37.1558	5.88547	24.2572	8.47708	23.9535	6.01977	23.5914	5.13749
N193	2717.5	3420.39	486	92.8336	17.338	31.4806	8.92725	27.3195	5.14145	27.2061	4.32105
N194	2718.3	3421.81	255	96.0937	16.2762	28.33	10.7422	22.5904	6.60091	20.0461	4.50843
N195	2719.2	3423.4	365	382.158	72.5485	112.703	26.0551	32.6062	8.44666	52.6818	11.8307
N196	2720	3424.82	393	642.542	128.083	166.192	41.8603	57.9572	16.9466	93.9723	23.7582
N197	2726.5	3436.35	343	105.205	19.7138	31.4725	12.2782	35.5029	9.95301	29.4905	7.32517
N198	2752.8	3482.98	407	542.612	106.182	85.9473	27.1599	62.3962	19.9545	83.6623	21.5976
P001	502.1	Not calculated	131	18.845	9.07856	13.1921	6.14061	11.1235	5.3833	14.5387	2.61338
P002	535.7	1102.54	73	1.04956	0.761524	0.982239	0.468476	0.891102	0.729684	0.632989	0.226674
P003	556.2	1113.59	71	1.39131	0.938812	1.17879	0.750872	0.92377	0.706921	0.986066	0.126851
P004	567.7	1119.8	71	1.04956	0.761524	0.768719	0.360573	0.891102	0.729684	0.677738	0.182481
P005	571.8	1122.01	204	41.7631	18.4428	27.3146	10.8661	20.8276	12.4727	30.0995	7.59267
P006	639.1	1158.31	147	617.631	229.575	400.407	161.9	358.743	173.769	450.617	79.3569
P007	644.8	1161.38	147	0.843133	0.218874	21.2829	9.87578	0.701379	0.346576	0.617921	0.157197
P008	666.1	1172.87	74	6.61008	3.60442	4.65007	2.0744	4.28027	2.21517	5.67326	1.12669
P009	671.9	1176	73	1.04956	0.761524	0.670511	0.232898	0.960251	0.693486	0.632989	0.226674
P010	676	1178.21	187	0.843133	0.218874	0.647609	0.306436	0.809528	0.279641	0.617921	0.157197
P011	764.6	1230.2	144	125.088	9.70468	37.129	14.9786	27.317	16.4424	38.5291	6.94284
P012	798.2	1251.25	116	1.14564	0.691231	0.647609	0.306436	0.869418	0.349997	0.988289	0.147302
P013	808.9	1257.96	116	2.87689	1.32463	2.24471	0.886152	1.74027	0.488175	2.03784	0.332064
P014	810.5	1258.96	73	1.7086	1.07623	1.73754	1.6851	1.20009	0.80625	1.25751	0.547966
P015	813.8	1261.03	174	1.63486	1.13389	1.24728	0.480621	1.26221	0.260035	1.44153	0.231212
P016	819.5	1264.6	132	0.870441	0.191933	0.69777	0.267101	0.780582	0.360732	0.617921	0.157197
P017	821.2	1265.66	174	5.29973	2.92746	3.57826	1.42245	3.23233	1.38813	4.34226	0.64538
P018	827.7	1269.74	73	1.76944	1.64271	1.02984	0.642805	1.35594	1.03518	2.27281	0.809941
P019	831	1271.8	201	0.843133	0.218874	0.873775	0.607024	1.24334	0.388625	0.708275	0.196426
P020	841.7	1278.51	174	371.765	177.665	319.055	110.905	276.579	89.8227	306.2	28.3343
P021	842.5	1279.01	133	12.87	6.1217	12.6729	5.61315	11.4919	4.76913	11.9079	0.921543
P022	848.2	1282.58	71	2.43783	1.59315	2.48962	1.65016	1.33974	0.563714	1.99297	0.431731
P023	852.3	1285.15	299	474.048	43.114	478.654	200.709	183.583	136.387	239.865	48.1119
P024	855.6	1287.22	158	41.1021	5.64101	16.4915	7.43442	11.3334	4.83793	13.0161	2.48164
P025	857.3	1288.28	136	3.70096	0.855101	3.73646	1.74855	2.30371	0.314509	3.08111	1.50942
P026	858.1	1288.78	180	8.24152	2.05872	8.71321	4.38625	4.44095	1.87583	9.01803	0.86185
P027	863.8	1292.36	299	686.502	118.214	565.146	188.562	269.648	81.0247	298.22	77.7423
P028	865.5	1293.42	73	125.966	144.983	89.2977	198.489	18.5692	39.8108	0.617921	0.157197
P029	868.7	1295.43	205	299.593	69.3821	409.123	181.826	55.5029	36.4915	174.315	26.2475
P030	882.7	1304.71	158	13.7783	8.14079	11.1477	5.0756	3.54272	3.38957	0.632989	0.226674
P031	887.6	1308.16	158	27.0263	4.32111	13.5799	5.8217	8.27692	3.16994	11.639	2.29859
P032	892.5	1311.6	147	1.31158	1.19223	0.546802	0.122805	1.13112	0.86895	1.53008	0.43653
P033	895.8	1313.92	117	3.94508	1.49267	4.29911	1.86313	2.29533	0.493414	2.72856	0.486687
P034	901.5	1317.93	147	42.2946	11.5511	37.0525	17.474	14.4378	6.8935	48.3634	6.05591
P035	902.4	1318.57	174	134.323	27.9756	77.4288	33.0481	32.3059	17.7012	54.8595	8.81774
P036	913.8	1326.58	147	28.8102	6.83776	31.36	13.2832	13.0213	2.4615	59.999	12.085
P037	917.9	1329.47	130	7.33457	3.52324	4.53036	1.70082	4.37975	1.18532	5.42212	1.14955
P038	930.2	1338.12	174	1.33686	1.06169	0.647609	0.306436	1.15736	0.320912	1.43756	0.482476
P039	931.9	1339.31	147	0.843133	0.218874	1.70387	0.605655	0.768704	0.322041	1.75241	0.55668
P040	947.5	1350.28	245	1.8959	1.02728	3.34322	2.73345	1.46624	1.68493	0.617921	0.157197
P041	950.8	1352.6	147	1.6755	1.40416	5.95058	2.40372	0.891102	0.729684	1.10745	1.04213
P042	951.6	1353.16	245	2.01215	0.343074	3.44336	1.12666	3.57728	1.47055	4.18555	0.539807
P043	961.4	1360.06	245	10.218	5.79883	15.7246	7.33524	12.3579	1.6988	9.99261	2.60373
P044	962.2	1360.62	147	2.14377	2.47898	1.64932	1.44798	3.53668	0.558843	2.41196	1.26691
P045	972.1	1367.58	215	1.18272	0.645507	1.51693	1.36481	2.19918	0.753164	1.26634	0.831337
P046	973.7	1368.71	117	1.04956	0.761524	0.925052	0.774404	1.62461	0.730257	0.962129	0.573425
P047	981.9	1374.47	245	0.843133	0.218874	0.82159	0.262894	0.701379	0.346576	0.617921	0.157197
P048	983.6	1375.67	141	19.7516	6.06277	1.41265	0.274978	1.64297	0.965184	0.848868	0.125358
P049	1000	1387.2	141	87.8986	16.3458	6.52192	2.11781	8.3093	10.344	2.53015	0.438162
P050	1064	1435.34	74	1.18903	0.590357	1.23845	0.583172	1.72926	0.774444	1.58587	0.718963
P051	1071.3	1440.97	74	1.46416	0.77111	0.851583	0.398791	1.35985	0.474555	1.02917	0.462989
P052	1076.3	1444.83	228	159.588	78.1362	101.675	31.057	92.342	23.5239	106.93	28.4725
P053	1143.5	1496.68	73	239.292	76.2212	20.444	9.31236	17.0863	15.4212	8.71325	5.55465
P054	1148.4	1500.5	147	18.7921	23.1254	0.558403	0.171579	7.15977	8.35421	6.3413	4.03091
P055	1154.2	1505.36	73	15.4526	29.4015	10.7713	9.31621	5.93591	11.0728	8.67135	5.58681
P056	1155	1506.03	147	15.7574	18.3964	0.647609	0.306436	3.77129	6.87749	6.22722	3.69774
P057	1169.8	1518.43	156	204.414	239.112	300.895	134.022	65.4342	69.8049	151.123	16.8303
P058	1175.5	1523.2	174	7.12947	12.2389	2.88757	5.30343	10.7003	7.83925	9.2275	3.18225
P059	1178	1525.29	74	10.5015	10.9926	0.965054	0.617165	2.06168	3.00092	2.42932	3.57391
P060	1182.1	1528.73	232	293.373	22.6601	123.923	39.2139	24.1	35.6936	79.9816	12.3253
P061	1188.6	1534.17	156	864.165	316.755	537.37	195.033	244.156	107.003	290.181	71.363
P062	1190.3	1535.59	232	282.333	189.528	148.643	95.6841	9.69252	19.9776	0.617921	0.157197
P063	1198.5	1542.46	232	1073.05	417.62	643.424	211.871	314.704	154.236	359.292	76.3691
P064	1199.3	1543.13	174	362.416	38.2617	24.764	11.7281	411.63	63.213	152.088	23.1745
P065	1236.2	1574.04	220	7.07863	2.37301	3.93934	1.65203	1.37477	0.76646	0.724973	0.177744
P066	1250.1	1585.68	73	17.9154	6.25905	1.2199	1.57669	0.891102	0.729684	0.632989	0.226674
P067	1259.2	1593.3	73	172.406	64.8055	44.0567	27.0045	13.3452	11.4218	4.49338	0.720173
P068	1311.7	1639.24	192	25.1203	9.02706	5.85899	2.26016	4.49654	1.15864	4.51907	0.744061
P069	1314.1	1641.36	246	1197.65	572.618	740.447	219.318	506.998	145.285	595.139	65.813
P070	1333.8	1658.73	257	1.36076	1.03205	0.858705	0.624802	2.26815	0.859551	1.20735	0.845465
P071	1374.8	1694.89	217	53.404	15.6032	2.94498	4.4832	8.43282	10.6933	0.617921	0.157197
P072	1378.1	1697.8	103	5.25069	5.39903	1.42705	1.37874	1.98449	1.66118	0.617921	0.157197
P073	1380.6	1700	103	0.843133	0.218874	3.29009	1.43999	1.76896	1.16212	1.88801	0.257646
P074	1397.8	1716.1	103	2.16893	0.410149	1.08758	0.445827	2.30703	0.283917	1.05789	0.141862
P075	1420.8	1737.64	260	3.71555	0.922595	0.647609	0.306436	0.805	0.320192	0.765734	0.0566616
P076	1434.7	1750.66	174	222.507	50.1956	24.0477	8.77331	33.1209	22.1441	17.0279	4.07229
P077	1436.3	1752.15	267	1.04956	0.761524	11.8579	4.93948	0.891102	0.729684	0.632989	0.226674
P078	1456	1770.6	147	1.04956	0.761524	1.59666	1.52465	2.04659	0.988147	0.84224	0.577532
P079	1460.1	1774.44	156	41.91	7.97999	1.20557	0.588903	3.60167	3.77441	0.632989	0.226674
P080	1479.8	1792.88	156	223.389	48.7135	6.83172	4.12836	27.3233	28.5043	1.43426	0.314594
P081	1483.1	1795.97	299	824.649	238.143	527.978	163.103	614.222	387.49	173.688	42.0051
P082	1526.6	1838.89	142	328.257	56.8114	46.205	15.6419	34.318	31.95	13.2809	3.03615
P083	1539.7	1851.88	273	573.215	91.1954	520.478	203.662	123.606	88.441	254.119	46.1085
P084	1542.1	1854.27	285	15.2977	10.9634	9.04233	4.94527	19.2259	7.61771	15.2735	10.4185
P085	1581.5	1893.35	103	0.906017	0.153534	2.60815	1.45633	0.774817	0.292777	0.617921	0.157197
P086	1582.3	1894.15	174	36.9706	16.2487	23.6411	9.23844	21.7118	5.56589	25.0573	5.42148
P087	1588.1	1899.9	345	1.24666	0.549402	1.09711	0.47646	0.932697	0.696748	0.632989	0.226674
P088	1588.9	1900.72	73	4.82941	8.1183	18.1673	15.0754	2.31862	3.00662	2.49971	1.48198
P089	1603.7	1916.05	73	1161.94	536.762	670.525	240.974	481.012	118.994	320.374	57.6306
P090	1615.1	1927.85	73	299.602	32.9836	416.414	191.671	94.9689	36.1667	70.7524	10.457
P091	1624.2	1937.27	73	288.513	195.645	81.6211	111.37	49.9638	91.1999	0.632989	0.226674
P092	1625.8	1938.92	317	19.0542	4.73426	3.50626	1.08971	2.68732	1.24164	1.99132	0.153682
P093	1628.3	1941.51	89	4.31517	4.22305	4.98787	1.82955	7.5389	4.60132	5.50252	0.56858
P094	1629.1	1942.34	205	956.867	365.449	657.094	236.871	594.814	60.5638	309.999	38.9578
P095	1629.9	1943.17	73	1197.53	570.765	717.765	227.587	658.921	87.9352	370.973	44.2396
P096	1631.5	1944.82	317	284.548	48.3935	54.4997	17.321	32.0264	30.6342	14.25	3.39536
P097	1639.7	1953.31	299	4.31953	3.7267	1.36688	0.692292	2.90202	1.09364	1.60047	0.954781
P098	1644.7	1958.49	205	309.755	76.7484	175.861	83.1823	123.486	29.3171	53.0518	7.85114
P099	1645.5	1959.32	73	415.821	50.3795	282.124	127.324	172.358	40.1432	83.4044	12.288
P100	1646.3	1960.14	218	325.493	44.5319	344.574	128.502	81.6305	34.6306	67.8052	10.7415
P101	1651.2	1965.22	332	3.17394	3.13249	0.943616	0.234665	0.963211	0.525981	0.617921	0.157197
P102	1656.1	1970.29	332	3.17577	3.24388	0.903966	0.28857	0.990189	0.547798	0.617921	0.157197
P103	1659.4	1973.71	73	58.8636	8.58638	0.636008	0.286587	22.5687	19.7485	31.9219	6.59417
P104	1661.9	1976.29	202	1.65826	0.455723	16.3427	5.72915	13.8359	2.8598	3.88517	0.515593
P105	1664.4	1978.88	269	19.7414	9.38329	13.6872	3.54663	13.8321	2.09846	1.20897	0.404382
P106	1666	1980.54	178	7.63221	2.47447	6.44041	1.55462	5.75663	1.15131	0.694761	0.113805
P107	1666.8	1981.37	266	1056.52	435.943	789.957	222.439	707.635	110.923	71.8049	11.6133
P108	1701.3	2017.97	103	5.99152	1.15364	5.179	2.26298	4.54409	0.53261	3.62005	0.506254
P109	1719.3	2037.58	292	1.68077	0.179778	0.647609	0.306436	0.716574	0.342305	0.617921	0.157197
P110	1725.9	2044.77	313	1.04956	0.761524	5.31254	4.30293	0.891102	0.729684	0.632989	0.226674
P111	1732.4	2051.85	313	394.766	222.841	205.641	103.271	94.9595	15.0122	161.05	37.8152
P112	1803.8	2130.63	217	872.565	224.245	573.994	212.597	290.85	118.706	412.254	58.8374
P113	1820.2	2149.1	352	1.04956	0.761524	1.67967	0.715789	0.92396	0.702774	0.632989	0.226674
P114	1821	2150	327	1.38642	0.720012	0.813005	0.271263	0.921111	0.704844	0.696798	0.174536
P115	1831.7	2162.05	327	2.8596	1.23878	1.3844	0.484572	1.33168	0.473334	1.61868	0.238709
P116	1879.2	2216.31	337	1.24226	0.650496	0.699	0.278722	1.13176	0.619787	1.13371	0.154312
P117	1886.6	2225.06	202	3.77384	0.153365	27.2076	20.7381	1.25465	0.679594	2.71276	1.34565
P118	1891.5	2230.85	202	2.30983	1.5136	6.65288	13.6907	0.928142	0.727465	0.632989	0.226674
P119	1900.6	2241.61	202	740.541	125.534	824.637	226.706	150.017	94.7127	408.833	66.2231
P120	1907.1	2249.29	341	215.38	114.43	126.751	76.9046	39.9267	6.36317	100.883	44.1713
P121	1987.5	2346.3	216	1.05936	0.0931139	35.3913	15.8159	0.701379	0.346576	0.926062	0.323683
P122	1995.7	2356.42	117	1.51738	0.27735	2.02577	0.844136	0.933268	0.205298	0.821355	0.085085
P123	2015.4	2380.74	387	1.04956	0.761524	0.546802	0.122805	1.93637	0.495301	0.632989	0.226674
P124	2095.8	2482.44	73	21.9668	7.59843	17.285	9.3857	7.23749	5.07727	4.85571	1.32631
P125	2166.3	2575	205	89.3819	12.3069	111.042	38.4336	62.3641	18.7224	76.9891	7.55393
P126	2167.2	2576.19	204	280.238	37.9684	383.051	134.017	203.759	60.2461	259.554	31.5956
P127	2190.9	2607.92	371	1.4652	0.707391	5.3316	1.72618	0.891102	0.729684	2.27893	0.291806
P128	2222.1	2651.25	231	7.68675	1.88142	11.9664	4.48525	4.62678	1.1082	3.78903	0.450458
P129	2233.6	2667.22	173	8.25841	5.12781	4.65557	1.74182	3.37525	1.37374	2.01449	0.377912
P130	2237.7	2672.92	73	70.3136	22.8117	69.5605	25.8579	25.7376	5.86472	41.1521	5.53923
P131	2252.5	2693.47	361	1.96283	1.51518	2.25891	1.04981	1.30877	1.30415	0.760408	0.199045
P132	2268	2715.25	361	1035.03	538.32	654.78	183.119	871.325	569.519	685.224	79.519
P133	2268.9	2716.53	362	1000.56	506.254	631.674	180.56	855.348	568.611	666.854	83.8365
P134	2269.7	2717.66	271	1060.63	523.929	660.986	206.797	912.591	603.662	709.718	92.2587
P135	2270.5	2718.79	243	548.02	441.051	410.349	130.424	570.079	376.64	441.935	69.2565
P136	2271.3	2719.92	205	189.529	91.6176	100.635	65.2972	139.689	133.766	128.605	16.7357
P137	2273	2722.32	361	0.843133	0.218874	353.043	322.415	125.02	277.99	534.635	360.613
P138	2274.6	2724.58	147	878.332	436.765	459.861	302.907	650.16	606.388	588.683	74.0259
P139	2277.1	2728.11	189	244.284	115.936	153.211	47.836	213.783	141.587	165.108	24.776
P140	2325.5	2796.47	73	69.8298	9.10278	51.1049	25.8267	15.6344	23.0506	3.45202	5.71858
P141	2341.9	2820.5	361	197.981	31.0248	113.993	44.9634	373.597	127.121	77.8147	21.1756
P142	2360.7	2848.23	361	7.35698	4.19924	2.92022	5.34544	80.8664	31.7708	0.617921	0.157197
P143	2362.4	2850.74	73	33.0872	22.6762	19.1598	10.1914	73.1716	23.5056	5.12474	1.86843
P144	2387	2887.02	357	5.83308	2.50067	3.9702	1.69752	17.3786	6.64205	1.18179	0.339872
P145	2464.9	3004.87	74	3.45738	2.81927	1.99405	0.783994	1.75439	0.305494	1.39708	0.510646
P146	2763.5	3501.99	365	6.35657	4.82016	6.28896	1.6162	8.12719	5.37618	6.60004	1.15489
P147	2764.3	3503.44	364	27.8157	15.2616	17.477	4.92189	23.0884	14.9	18.4892	2.13382
P148	2765.1	3504.89	361	1034.52	534.846	654.071	182.621	873.509	572.047	684.56	77.169
P149	2765.9	3506.34	217	1194.01	559.869	798.319	227.066	1027.29	645	785.947	49.5504
P150	2766.8	3507.97	271	636.313	125.643	531.731	179.052	561.427	272.11	390.27	66.3578
P151	2767.6	3509.42	229	6.14394	3.11833	3.87822	1.07798	5.43284	3.76664	4.13891	0.542462
P152	2775	3522.83	361	60.5078	14.6753	0.636008	0.286587	0.891102	0.729684	6.70199	7.26992
P153	2830.7	3624.26	316	9.12108	4.06858	5.36145	2.7315	4.66218	2.78719	4.72763	1.48092

## Sheet: Supplementary Table S3
Supplementary Table S3. Factor loadings from the principal component analysis shown in Fig. 1b.
Notes:
a) Peaks N001−N198 are from the non-polar fraction and peaks P001−P153 from the polar fraction. b) PC, principal component. Peaks are listed in order of increasing PC1 factor loading scores. c) A tentative metabolite name was given to 212 metabolite-candidate peaks (see Supplementary Table S4 for details). Fatty acids are described as carbon number:unsaturated bond number (e.g., C9:0). –, unannot…
Peak IDa)	Factor loadingb)		Tentative metabolite namec)
	PC1	PC2
N136	-0.978242	-0.0471038	-
N161	-0.976238	0.0388769	-
N066	-0.974344	0.127746	C17:0 ME
N145	-0.972427	-0.00912646	-
N087	-0.971708	-0.0630517	C18:0-like 2
N138	-0.971181	-0.0531355	-
N135	-0.968599	0.011818	C23:0 ME
N099	-0.968547	-0.0940704	C19:0-like 1
N104	-0.966761	-0.0315257	C21:0 ME
N163	-0.966227	-0.108565	-
N083	-0.965914	-0.0466925	C18:2-like 4
N095	-0.965466	-0.000265654	-
N147	-0.9644	0.0531316	-
N146	-0.964208	0.0309086	-
N076	-0.963684	-0.124388	C18:0 ME
N086	-0.963511	-0.112695	C18:2-like 5
N180	-0.963419	-0.0406828	Stigmasterol
N072	-0.962634	0.117628	C18:2 ME
N088	-0.961819	0.0631059	-
N053	-0.96084	-0.0637208	C15:0 ME
N186	-0.960399	-0.0406339	-
N177	-0.960308	-0.0969955	Campesterol
N187	-0.959933	-0.0629975	β-Sitosterol
N077	-0.959708	-0.172541	C17:0
N111	-0.959084	-0.13378	-
N060	-0.959035	0.00812429	C16:0 ME-like 1
N120	-0.958685	-0.0432568	C22:0 ME-like 1
N071	-0.957347	0.114851	-
N080	-0.955798	-0.0163444	C18:2-like 1
N119	-0.955187	-0.0626185	C22:0 ME
N167	-0.954913	0.151052	β-Tocopherol
N084	-0.953276	-0.0418782	-
N156	-0.952898	0.144141	-
N173	-0.952352	-0.150543	Cholesterol
N121	-0.952325	-0.155084	-
N061	-0.951804	0.0577734	C16:0 ME-like 2
N198	-0.95173	-0.0564694	24-Methylenecycloartanol
N058	-0.951082	-0.167807	C16:1(9Z) ME-like 1
N155	-0.949616	0.100293	-
N064	-0.948987	0.0287231	C15:0-like 1
N190	-0.948843	-0.154996	-
N196	-0.948763	-0.178989	Cycloartenol
N098	-0.94828	-0.0730062	C19:0-like 2
N178	-0.947417	-0.0926156	-
N151	-0.945663	-0.173154	-
N112	-0.944163	-0.0729042	-
N157	-0.943071	-0.0183313	-
N070	-0.94284	-0.171771	C16:0-like 1
N062	-0.942839	-0.138667	C15:0
N153	-0.942597	0.0724856	-
N152	-0.941514	0.0692252	-
N169	-0.940889	-0.194671	-
N142	-0.940747	-0.201955	C23:0-like 1
N089	-0.940505	-0.230678	C18:0-like 1
N122	-0.940307	-0.128696	C21:0-like 2
N183	-0.940215	-0.113911	-
N189	-0.940154	-0.0103415	-
N078	-0.940016	0.0987194	C17:0-like 2
N191	-0.939905	-0.13753	-
N195	-0.939861	-0.223108	-
N069	-0.939791	0.0595318	C16:0-like 2
N193	-0.939587	-0.0787787	-
N079	-0.938996	0.0613955	C18:2-like 2
N174	-0.937489	-0.0263257	Brassicasterol-like 1
N141	-0.937414	0.145551	-
N144	-0.935979	0.147539	C23:0-like 2
N143	-0.935535	0.119049	-
N149	-0.934174	0.157893	Squalene
N194	-0.933415	-0.107858	-
N118	-0.930177	-0.129525	C22:1(13Z) ME-like 1
N082	-0.929485	0.111286	-
N073	-0.928856	0.00498984	-
N140	-0.928138	0.139367	-
N137	-0.927219	-0.263161	C22:0
N075	-0.923743	0.159034	C18:1 ME
N165	-0.922344	0.106479	-
N097	-0.921164	-0.0769083	C20:0 ME
N179	-0.920121	0.185229	-
N074	-0.91889	0.154819	C18:1 ME-like 1
N050	-0.916508	0.0892576	C14:0 ME
P048	-0.909611	-0.0247396	L-3-Cyanoalanine-like 1
N182	-0.908384	-0.142619	-
N164	-0.90775	0.0724751	-
P152	-0.907146	0.00289126	1-Kestose
P049	-0.905117	-0.0313356	L-3-Cyanoalanine
P079	-0.904729	-0.00981013	L-Glutamine-like 1
P071	-0.903206	0.0278313	D-Ribose-like 3
N160	-0.902753	0.0797426	-
N107	-0.901824	-0.337354	C20:0
N188	-0.899446	0.1252	-
N184	-0.898282	-0.0390596	Stigmasterol-like 1
N103	-0.898006	-0.153199	-
N171	-0.895503	0.129995	-
N197	-0.894548	-0.00248004	-
N085	-0.890242	3.36031e-05	-
N081	-0.88936	0.101941	-
N148	-0.886135	-0.34756	-
N133	-0.884929	-0.315718	-
N068	-0.881847	0.229749	-
N123	-0.880774	0.118161	C21:0-like 1
N166	-0.880552	-0.199918	-
N049	-0.879454	0.173469	Heptadecane-like 1
N051	-0.879365	0.0923819	C13:0-like 1
P082	-0.870397	-0.103759	Ornithine
N067	-0.869175	0.247572	-
N048	-0.863949	0.283563	-
N038	-0.860104	0.30515	Pentadecane
N176	-0.856031	-0.429022	-
N162	-0.854197	0.13489	-
P011	-0.854149	-0.149482	L-Valine
N063	-0.851324	-0.0255614	-
N093	-0.847043	-0.431717	-
N054	-0.838577	-0.13738	C14:0
N065	-0.836966	0.212855	Eicosane
N030	-0.835803	0.279047	-
N056	-0.833858	0.190976	-
P060	-0.833076	-0.385062	L-Aspartic acid-like 3
N036	-0.833062	0.230863	-
N055	-0.832523	0.22698	-
P096	-0.825382	-0.184744	L-Lysine
P066	-0.825124	-0.0864758	Oxoglutaric acid-like 1
P092	-0.82481	-0.150017	L-Lysine-like 1
N041	-0.824564	0.353171	-
P115	-0.823829	0.0332026	C17:0-like 3
P080	-0.82033	-0.0051635	L-Glutamine
N033	-0.815971	0.300124	-
P076	-0.81555	-0.0377907	Putrescine
P053	-0.815114	-0.101548	L-Malic acid-like 5
N035	-0.81209	0.236175	-
N026	-0.805582	0.354019	Glycine-like 1
N172	-0.804309	0.326529	α-Tocopherol
N039	-0.801751	0.236522	-
P024	-0.800032	-0.262282	L-Leucine
N094	-0.799205	0.17371	C20:1(11Z) ME
P075	-0.79884	-0.0108726	Aminoadipic acid
N125	-0.794959	-0.364755	C21:0-like 3
P111	-0.794322	-0.247379	C16:0
N150	-0.791443	-0.304746	-
P063	-0.789736	-0.407362	L-Aspartic acid-like 2
P109	-0.785033	-0.0414808	-
P061	-0.783679	-0.444491	Pyroglutamic acid-like 3
P129	-0.779593	-0.216251	-
P089	-0.779315	-0.312404	D-Fructose
P112	-0.77652	-0.470643	Myoinositol
N003	-0.775538	0.128221	Undecane-like 2
N154	-0.774616	0.395939	-
N052	-0.768913	0.175467	Octadecane
P069	-0.768802	-0.247934	-
N042	-0.756479	0.31298	γ-Aminobutyric acid-like 1
P095	-0.749399	-0.211349	-
N034	-0.744634	0.140137	-
N185	-0.741378	0.337556	-
N016	-0.738593	0.357016	β-Alanine
N037	-0.73704	0.0417879	Pentadecane-like 1
P031	-0.736162	-0.349822	L-Isoleucine
N044	-0.732651	-0.0706959	Pyroglutamic acid-like 1
P067	-0.731756	-0.294563	Oxoglutaric acid
P068	-0.73126	-0.126276	L-Phenylalanine-like 1
N192	-0.716337	0.0192263	-
P086	-0.712082	-0.0490116	-
N027	-0.709258	0.394201	-
P072	-0.708418	0.00679848	D-Ribose-like 2
P120	-0.707013	-0.343283	C18:0
N046	-0.70092	0.135157	Pyroglutamic acid
P052	-0.700772	-0.0146535	-
N025	-0.696348	0.335915	Tridecane-like 5
N017	-0.696245	0.41724	Tridecane-like 4
N014	-0.688749	0.376559	β-Alanine-like 1
P094	-0.687884	-0.312507	D-Glucose-like 1
P037	-0.687871	0.0354256	-
N024	-0.683369	0.423469	Tridecane-like 1
N022	-0.670765	0.421323	Tridecane-like 2
N012	-0.668149	0.395134	β-Alanine-like 4
N134	-0.659717	0.0725175	MG(16:0/0:0/0:0)-like 1
P097	-0.658577	0.305417	C15:0-like 2
P103	-0.654529	0.372228	Mannitol-like 1
P006	-0.654246	-0.092593	-
N043	-0.65245	0.300038	L-Malic acid-like 6
N057	-0.650973	0.114194	Nonadecane
N021	-0.65075	-0.0896567	Glycerol-like 1
P035	-0.644575	-0.488337	Glycine
P005	-0.642671	-0.138677	-
N013	-0.640762	0.394953	β-Alanine-like 3
P153	-0.632514	-0.159941	-
N045	-0.624215	0.266427	C12:0 ME
P013	-0.621987	-0.244383	L-Serine-like 2
P091	-0.617133	-0.224049	D-Glucose
P065	-0.615248	-0.509162	L-Cysteine
P027	-0.614907	-0.679116	Phosphoric acid-like 1
N132	-0.61092	-0.0990265	Lauryl laurate(C12:0_C12:0)-like 1
N106	-0.602891	-0.716476	-
P017	-0.594698	-0.0071581	β-Alanine-like 2
P099	-0.592694	-0.605912	Ascorbic acid-like 3
N032	-0.59139	0.391978	C11:0 ME-like 1
P098	-0.590408	-0.482164	Mannitol
P001	-0.587315	-0.118736	-
P105	-0.585772	-0.254382	-
P114	-0.58459	0.0429553	C17:0-like 1
N011	-0.582259	0.416382	L-Serine-like 1
P012	-0.581065	0.306148	L-Serine-like 3
P107	-0.575642	-0.356696	Mannitol-like 2
N100	-0.566009	0.438646	C19:0-like 3
P062	-0.565595	-0.524428	L-Aspartic acid-like 1
N175	-0.561834	-0.721553	-
N028	-0.560261	0.186714	Glycine-like 3
P083	-0.54195	-0.762037	Citric acid
P008	-0.532443	-0.0094788	-
N047	-0.531476	0.155419	L-Aspartic acid
P081	-0.525102	-0.149342	-
P130	-0.519388	-0.717398	Adenosine
P101	-0.512008	-0.161549	Ascorbic acid-like 2
N113	-0.507154	-0.666334	-
P140	-0.505821	-0.702054	Trehalose-like 1
P015	-0.504789	0.0619013	β-Alanine-like 5
N059	-0.50091	0.157744	D-Glucose-like 2
N019	-0.498616	0.149848	Nicotinic acid-like 2
N008	-0.497656	0.491525	-
P102	-0.495968	-0.151428	Ascorbic acid-like 1
P106	-0.483339	-0.406508	-
N009	-0.478828	0.476164	-
N015	-0.465681	0.329176	L-Serine-like 5
P056	-0.464767	0.0891173	L-Malic acid-like 1
P145	-0.464602	-0.15897	Triacontane-like 1
P020	-0.461791	-0.186844	Ethanolamine
P038	-0.457637	0.472602	Glycine-like 2
P147	-0.45453	0.188383	-
P132	-0.449245	0.185357	Sucrose-like 1
P148	-0.447966	0.18758	1-Kestose-like 1
P124	-0.441182	-0.6796	Uridine
P133	-0.440625	0.193284	-
P134	-0.438609	0.196799	-
N005	-0.437704	0.430003	Undecane-like 1
P149	-0.435641	0.149953	1-Kestose-like 2
P139	-0.43106	0.205884	-
P138	-0.430354	0.177921	-
P003	-0.42944	-0.202916	Undecane-like 3
N020	-0.428931	0.2483	Glucose 1-phosphate
P119	-0.427836	-0.82388	L-Tryptophan
P136	-0.427229	0.132674	-
P030	-0.424337	-0.681482	L-Isoleucine-like 1
P151	-0.409892	0.210435	-
P009	-0.395135	0.172192	C7:0-like 2
N006	-0.383734	0.519027	-
P116	-0.382374	0.392457	C18:2-like 3
P100	-0.376738	-0.881827	L-Tyrosine
P033	-0.37534	-0.63854	L-Threonine-like 2***
P022	-0.373788	-0.420561	Tridecane-like 3
P087	-0.372735	-0.268769	Quinic acid
P004	-0.372473	0.0331157	Undecane-like 4
P028	-0.366297	-0.474025	L-Threonine-like 1***
P150	-0.362545	-0.172849	-
P108	-0.350412	-0.523023	Pantothenic acid
P074	-0.349068	0.350445	D-Ribose
P054	-0.348591	0.22883	L-Malic acid-like 2
P059	-0.346477	-0.0321153	-
P023	-0.344038	-0.821552	Phosphoric acid
N004	-0.343278	0.443922	Undecane
P018	-0.339886	0.468731	Ethanolamine-like 1
P064	-0.318902	0.642958	γ-Aminobutyric acid
P016	-0.314529	-0.0643909	L-Serine-like 4
N001	-0.314391	0.408539	-
P010	-0.314197	0.0709568	C7:0-like 1
P002	-0.310496	-0.160009	L-Alanine
N031	-0.308239	0.265506	-
P131	-0.306934	-0.297976	Sucrose-like 3
P057	-0.300933	-0.572683	Pyroglutamic acid-like 2
N002	-0.294762	0.333652	-
N029	-0.291031	0.252206	C9:0-like 2
P047	-0.287431	-0.320413	Fumaric acid-like 3
P025	-0.282188	-0.559565	Nicotinic acid-like 3
P135	-0.264817	0.225295	-
N040	-0.258182	0.251221	L-Malic acid-like 4
P021	-0.257712	-0.201277	-
N007	-0.252156	0.395022	-
P032	-0.251809	0.452794	Succinic acid-like 1
P026	-0.23441	-0.508961	Nicotinic acid-like 1
N010	-0.221944	0.321097	-
P034	-0.221652	-0.395406	Succinic acid-like 3
P084	-0.219942	0.51656	C14:0-like 1
P055	-0.209624	-0.160086	L-Malic acid-like 3
P090	-0.206922	-0.936685	D-Fructose-like 1
N139	-0.201449	-0.180658	Sucrose
N023	-0.192063	0.0811397	Nicotinic acid
N018	-0.190655	0.276604	Glucose 1-phosphate-like 1
P029	-0.160232	-0.908569	Glycerol
P125	-0.156941	-0.771266	-
P051	-0.156705	0.245125	-
N114	-0.153541	-0.838645	-
P128	-0.128243	-0.884871	-
P122	-0.122916	-0.878248	C19:0-like 4
P070	-0.103862	0.573687	C12:0-like 1
P113	-0.102966	-0.563936	Guanine
P146	-0.0974936	0.185654	-
P046	-0.0764666	0.450929	C9:0-like 1
P123	-0.0682161	0.533941	Glucose 6-phosphate
P126	-0.0586969	-0.792323	-
P014	-0.0308145	-0.136034	C8:0-like 2
P118	-0.0239746	-0.323378	L-Tryptophan-like 1
P141	0.00979264	0.382316	D-Maltose
N181	0.019326	-0.878468	-
P093	0.0372208	0.261567	-
P019	0.0411428	0.235328	C8:0-like 1
P058	0.044197	0.207553	γ-Aminobutyric acid-like 2
P088	0.0602939	-0.775534	D-Fructose-like 2
P036	0.0627332	-0.0877316	Succinic acid
N102	0.0997956	-0.824482	-
P144	0.0999451	0.387516	-
P040	0.101201	-0.673884	Fumaric acid-like 2
P143	0.107929	0.273871	Sophorose-like 1
P045	0.110041	0.310606	C9:0-like 3
N101	0.116017	-0.833767	-
P041	0.122239	-0.911499	Glyceric acid
P085	0.140461	-0.861702	D-Fructose-like 3
P078	0.141333	-0.091255	cis-Aconitic acid
N096	0.146051	-0.830125	-
N115	0.156289	-0.860135	-
P110	0.166082	-0.77136	C16:0-like 3
N116	0.167812	-0.862272	-
P127	0.181263	-0.836721	MG(16:0/0:0/0:0)
N126	0.18141	-0.854607	-
P117	0.1844	-0.771783	L-Tryptophan-like 2
N129	0.185307	-0.85074	-
N127	0.189982	-0.850439	-
N117	0.201497	-0.85372	-
N128	0.20658	-0.849703	-
P077	0.222892	-0.903562	-
N124	0.225554	-0.854571	-
N170	0.226559	0.750622	-
N131	0.231988	-0.855458	-
N108	0.235498	-0.83816	-
N130	0.240135	-0.847326	-
N092	0.24543	-0.842255	-
P039	0.249808	-0.414035	Succinic acid-like 2
N105	0.251707	-0.830661	-
P007	0.252196	-0.914748	-
N090	0.25276	-0.83677	-
N091	0.25572	-0.844005	-
P121	0.26276	-0.91688	Fructose 6-phosphate-like 1
N109	0.265433	-0.838309	-
N110	0.265938	-0.834162	-
P142	0.271293	0.475342	D-Maltose-like 1
P044	0.275008	0.406261	Itaconic acid
P043	0.327408	-0.540993	Fumaric acid
P137	0.332466	0.075232	Sucrose-like 2
P050	0.344235	0.307748	-
N168	0.370185	0.698713	β-Tocopherol-like 1
P073	0.399369	-0.559994	D-Ribose-like 1
N159	0.413087	-0.0953058	-
N158	0.468797	-0.0743247	-
P042	0.503318	0.00913929	Fumaric acid-like 1
P104	0.578852	-0.478566	-

## Sheet: Supplementary Table S4
Supplementary Table S4. Peak identification and selection.
Notes:
a) A total of 351 metabolite-candidate peaks were annotated (Supplementary Table S2): 198 (N001−N198) from the non-polar fraction and 153 (P001−P153) from the polar fraction. b) The approach used for peak annotation is described in the Methods section. Peaks were annotated in AIoutput2 v. 1.30 software (http://prime.psc.riken.jp/Metabolomics_Software/AIoutput/index.html). The annotated peaks are …
Peak IDa)	Peak annotationb)				Peak selectionc)
	Top hit library compound name	Identification score	Delta-RI	PPMCC	Tentative metabolite name	Selected/Not selectedd)
N001	-	-	-	-	-	-
N002	-	-	-	-	-	-
N003	Undecane	0.692	7.443	0.595	Undecane-like 2	Selected
N004	Undecane	0.862	13.161	0.891	Undecane	Selected
N005	Undecane	0.798	18.932	0.892	Undecane-like 1	Not selected
N006	-	-	-	-	-	-
N007	-	-	-	-	-	-
N008	-	-	-	-	-	-
N009	-	-	-	-	-	-
N010	-	-	-	-	-	-
N011	L-Serine	0.733	19.747	0.801	L-Serine-like 1	Selected
N012	β-Alanine	0.842	17.972	0.945	β-Alanine-like 4	Not selected
N013	β-Alanine	0.895	13.336	0.946	β-Alanine-like 3	Not selected
N014	β-Alanine	0.929	9.263	0.945	β-Alanine-like 1	Not selected
N015	L-Serine	0.606	0.762	0.472	L-Serine-like 5	Not selected
N016	β-Alanine	0.999	1.055	0.999	β-Alanine	Selected
N017	Tridecane	0.654	17.92	0.647	Tridecane-like 4	Not selected
N018	Glucose 1-phosphate	0.97	5.85	0.976	Glucose 1-phosphate-like 1	Not selected
N019	Nicotinic acid	0.845	6.213	0.796	Nicotinic acid-like 2	Not selected
N020	Glucose 1-phosphate	0.993	0.855	0.99	Glucose 1-phosphate	Selected
N021	Glycerol	0.944	0.078	0.917	Glycerol-like 1	Selected
N022	Tridecane	0.668	5.075	0.555	Tridecane-like 2	Not selected
N023	Nicotinic acid	0.878	0.574	0.824	Nicotinic acid	Selected
N024	Tridecane	0.749	2.391	0.65	Tridecane-like 1	Selected
N025	Tridecane	0.633	9.283	0.531	Tridecane-like 5	Not selected
N026	Glycine	0.929	2.193	0.898	Glycine-like 1	Selected
N027	-	-	-	-	-	-
N028	Glycine	0.73	19.748	0.797	Glycine-like 3	Not selected
N029	C9:0	0.663	0.018	0.54	C9:0-like 2	Not selected
N030	-	-	-	-	-	-
N031	-	-	-	-	-	-
N032	C11:0 ME	0.694	10.34	0.618	C11:0 ME-like 1	Selected
N033	-	-	-	-	-	-
N034	-	-	-	-	-	-
N035	-	-	-	-	-	-
N036	-	-	-	-	-	-
N037	Pentadecane	0.621	9.028	0.516	Pentadecane-like 1	Selected
N038	Pentadecane	0.836	3.935	0.772	Pentadecane	Selected
N039	-	-	-	-	-	-
N040	L-Malic acid	0.726	3.064	0.623	L-Malic acid-like 4	Not selected
N041	-	-	-	-	-	-
N042	γ-Aminobutyric acid	0.779	19.471	0.872	γ-Aminobutyric acid-like 1	Selected
N043	L-Malic acid	0.654	16.199	0.623	L-Malic acid-like 6	Not selected
N044	Pyroglutamic acid	0.921	7.707	0.917	Pyroglutamic acid-like 1	Selected
N045	C12:0 ME	0.964	1.633	0.949	C12:0 ME	Selected
N046	Pyroglutamic acid	0.944	0.501	0.917	Pyroglutamic acid	Selected
N047	L-Aspartic acid	0.929	2.709	0.9	L-Aspartic acid	Selected
N048	-	-	-	-	-	-
N049	Heptadecane	0.727	10.674	0.666	Heptadecane-like 1	Selected
N050	C14:0 ME	0.99	1.03	0.986	C14:0 ME	Selected
N051	C13:0	0.642	13.101	0.572	C13:0-like 1	Selected
N052	Octadecane	0.965	0.187	0.948	Octadecane	Selected
N053	C15:0 ME	0.949	0.687	0.925	C15:0 ME	Selected
N054	C14:0	0.946	0.528	0.921	C14:0	Selected
N055	-	-	-	-	-	-
N056	-	-	-	-	-	-
N057	Nonadecane	0.811	0.099	0.73	Nonadecane	Selected
N058	C16:1(9Z) ME	0.749	0.797	0.649	C16:1(9Z) ME-like 1	Selected
N059	D-Glucose	0.704	17.882	0.721	D-Glucose-like 2	Selected
N060	C16:0 ME	0.725	1.778	0.619	C16:0 ME-like 1	Selected
N061	C16:0 ME	0.612	2.607	0.481	C16:0 ME-like 2	Not selected
N062	C15:0	0.914	0.516	0.874	C15:0	Selected
N063	-	-	-	-	-	-
N064	C15:0	0.68	13.046	0.624	C15:0-like 1	Not selected
N065	Eicosane	0.82	0.109	0.742	Eicosane	Selected
N066	C17:0 ME	0.936	0.778	0.905	C17:0 ME	Selected
N067	-	-	-	-	-	-
N068	-	-	-	-	-	-
N069	C16:0	0.76	4.704	0.672	C16:0-like 2	Not selected
N070	C16:0	0.869	3.575	0.817	C16:0-like 1	Selected
N071	-	-	-	-	-	-
N072	C18:2 ME	0.937	6.126	0.929	C18:2 ME	Selected
N073	-	-	-	-	-	-
N074	C18:1 ME	0.729	0.455	0.623	C18:1 ME-like 1	Selected
N075	C18:1 ME	0.81	0.446	0.729	C18:1 ME	Selected
N076	C18:0 ME	0.992	2.73	0.993	C18:0 ME	Selected
N077	C17:0	0.991	2	0.989	C17:0	Selected
N078	C17:0	0.773	14.95	0.781	C17:0-like 2	Not selected
N079	C18:2	0.702	5.213	0.598	C18:2-like 2	Not selected
N080	C18:2	0.789	6.277	0.719	C18:2-like 1	Selected
N081	-	-	-	-	-	-
N082	-	-	-	-	-	-
N083	C18:2	0.653	13.014	0.586	C18:2-like 4	Not selected
N084	-	-	-	-	-	-
N085	-	-	-	-	-	-
N086	C18:2	0.631	18.806	0.625	C18:2-like 5	Not selected
N087	C18:0	0.688	8.338	0.596	C18:0-like 2	Not selected
N088	-	-	-	-	-	-
N089	C18:0	0.953	1.355	0.932	C18:0-like 1	Selected
N090	-	-	-	-	-	-
N091	-	-	-	-	-	-
N092	-	-	-	-	-	-
N093	-	-	-	-	-	-
N094	C20:1(11Z) ME	0.916	0.16	0.876	C20:1(11Z) ME	Selected
N095	-	-	-	-	-	-
N096	-	-	-	-	-	-
N097	C20:0 ME	0.995	1.123	0.993	C20:0 ME	Selected
N098	C19:0	0.727	0.593	0.621	C19:0-like 2	Not selected
N099	C19:0	0.762	0.395	0.666	C19:0-like 1	Selected
N100	C19:0	0.689	11.506	0.621	C19:0-like 3	Selected
N101	-	-	-	-	-	-
N102	-	-	-	-	-	-
N103	-	-	-	-	-	-
N104	C21:0 ME	0.919	0.28	0.881	C21:0 ME	Selected
N105	-	-	-	-	-	-
N106	-	-	-	-	-	-
N107	C20:0	0.919	0.053	0.882	C20:0	Selected
N108	-	-	-	-	-	-
N109	-	-	-	-	-	-
N110	-	-	-	-	-	-
N111	-	-	-	-	-	-
N112	-	-	-	-	-	-
N113	-	-	-	-	-	-
N114	-	-	-	-	-	-
N115	-	-	-	-	-	-
N116	-	-	-	-	-	-
N117	-	-	-	-	-	-
N118	C22:1(13Z) ME	0.663	0.688	0.54	C22:1(13Z) ME-like 1	Selected
N119	C22:0 ME	0.893	0.444	0.843	C22:0 ME	Selected
N120	C22:0 ME	0.633	0.614	0.504	C22:0 ME-like 1	Not selected
N121	-	-	-	-	-	-
N122	C21:0	0.638	0.233	0.509	C21:0-like 2	Not selected
N123	C21:0	0.667	0.825	0.545	C21:0-like 1	Selected
N124	-	-	-	-	-	-
N125	C21:0	0.604	9.556	0.497	C21:0-like 3	Selected
N126	-	-	-	-	-	-
N127	-	-	-	-	-	-
N128	-	-	-	-	-	-
N129	-	-	-	-	-	-
N130	-	-	-	-	-	-
N131	-	-	-	-	-	-
N132	Lauryl laurate(C12:0_C12:0)	0.701	17.153	0.706	Lauryl laurate(C12:0_C12:0)-like 1	Selected
N133	-	-	-	-	-	-
N134	MG(16:0/0:0/0:0)	0.942	2.917	0.919	MG(16:0/0:0/0:0)-like 1	Selected
N135	C23:0 ME	0.974	2.056	0.964	C23:0 ME	Selected
N136	-	-	-	-	-	-
N137	C22:0	0.958	0.556	0.938	C22:0	Selected
N138	-	-	-	-	-	-
N139	Sucrose	0.969	1.994	0.957	Sucrose	Selected
N140	-	-	-	-	-	-
N141	-	-	-	-	-	-
N142	C23:0	0.659	0.65	0.535	C23:0-like 1	Selected
N143	-	-	-	-	-	-
N144	C23:0	0.639	8.531	0.535	C23:0-like 2	Not selected
N145	-	-	-	-	-	-
N146	-	-	-	-	-	-
N147	-	-	-	-	-	-
N148	-	-	-	-	-	-
N149	Squalene	0.996	0.732	0.995	Squalene	Selected
N150	-	-	-	-	-	-
N151	-	-	-	-	-	-
N152	-	-	-	-	-	-
N153	-	-	-	-	-	-
N154	-	-	-	-	-	-
N155	-	-	-	-	-	-
N156	-	-	-	-	-	-
N157	-	-	-	-	-	-
N158	-	-	-	-	-	-
N159	-	-	-	-	-	-
N160	-	-	-	-	-	-
N161	-	-	-	-	-	-
N162	-	-	-	-	-	-
N163	-	-	-	-	-	-
N164	-	-	-	-	-	-
N165	-	-	-	-	-	-
N166	-	-	-	-	-	-
N167	β-Tocopherol	0.96	3.642	0.948	β-Tocopherol	Selected
N168	β-Tocopherol	0.946	6.579	0.945	β-Tocopherol-like 1	Selected
N169	-	-	-	-	-	-
N170	-	-	-	-	-	-
N171	-	-	-	-	-	-
N172	α-Tocopherol	0.988	4.013	0.992	α-Tocopherol	Selected
N173	Cholesterol	0.925	11.673	0.969	Cholesterol	Selected
N174	Brassicasterol	0.746	12.333	0.709	Brassicasterol-like 1	Selected
N175	-	-	-	-	-	-
N176	-	-	-	-	-	-
N177	Campesterol	0.93	12	0.982	Campesterol	Selected
N178	-	-	-	-	-	-
N179	-	-	-	-	-	-
N180	Stigmasterol*	-	-	-	Stigmasterol	Selected
N181	-	-	-	-	-	-
N182	-	-	-	-	-	-
N183	-	-	-	-	-	-
N184	Stigmasterol	0.73	3.218	0.628	Stigmasterol-like 1	Not selected
N185	-	-	-	-	-	-
N186	-	-	-	-	-	-
N187	β-Sitosterol	0.938	8.224	0.948	β-Sitosterol	Selected
N188	-	-	-	-	-	-
N189	-	-	-	-	-	-
N190	-	-	-	-	-	-
N191	-	-	-	-	-	-
N192	-	-	-	-	-	-
N193	-	-	-	-	-	-
N194	-	-	-	-	-	-
N195	-	-	-	-	-	-
N196	Cycloartenol*	-	-	-	Cycloartenol	Selected
N197	-	-	-	-	-	-
N198	24-Methylenecycloartanol*	-	-	-	24-Methylenecycloartanol	Selected
P001	-	-	-	-	-	-
P002	L-Alanine	0.807	14.535	0.828	L-Alanine	Selected
P003	Undecane	0.655	13.592	0.595	Undecane-like 3	Not selected
P004	Undecane	0.601	19.795	0.595	Undecane-like 4	Not selected
P005	-	-	-	-	-	-
P006	-	-	-	-	-	-
P007	-	-	-	-	-	-
P008	-	-	-	-	-	-
P009	C7:0	0.601	4.002	0.471	C7:0-like 2	Not selected
P010	C7:0	0.649	1.791	0.524	C7:0-like 1	Selected
P011	L-Valine	0.966	0.799	0.95	L-Valine	Selected
P012	L-Serine	0.638	19.747	0.651	L-Serine-like 3	Not selected
P013	L-Serine	0.7	13.043	0.651	L-Serine-like 2	Not selected
P014	C8:0	0.656	10.04	0.566	C8:0-like 2	Not selected
P015	β-Alanine	0.842	17.972	0.945	β-Alanine-like 5	Not selected
P016	L-Serine	0.631	6.401	0.515	L-Serine-like 4	Not selected
P017	β-Alanine	0.907	13.336	0.965	β-Alanine-like 2	Not selected
P018	Ethanolamine	0.689	9.263	0.603	Ethanolamine-like 1	Not selected
P019	C8:0	0.755	2.805	0.659	C8:0-like 1	Selected
P020	Ethanolamine	0.998	0.491	0.997	Ethanolamine	Selected
P021	-	-	-	-	-	-
P022	Tridecane	0.667	17.419	0.658	Tridecane-like 3	Not selected
P023	Phosphoric acid	0.984	5.85	0.997	Phosphoric acid	Selected
P024	L-Leucine	0.985	0.782	0.978	L-Leucine	Selected
P025	Nicotinic acid	0.63	7.717	0.519	Nicotinic acid-like 3	Not selected
P026	Nicotinic acid	0.875	7.216	0.846	Nicotinic acid-like 1	Not selected
P027	Phosphoric acid	0.971	1.356	0.958	Phosphoric acid-like 1	Selected
P028	L-Threonine	0.716	13.579	0.679	L-Threonine-like 1***	Not selected
P029	Glycerol	0.994	1.426	0.992	Glycerol	Selected
P030	L-Isoleucine	0.957	2.288	0.939	L-Isoleucine-like 1	Selected
P031	L-Isoleucine	0.976	1.158	0.965	L-Isoleucine	Selected
P032	Succinic acid	0.877	13.397	0.919	Succinic acid-like 1	Selected
P033	L-Threonine	0.637	6.924	0.524	L-Threonine-like 2***	Selected
P034	Succinic acid	0.857	7.068	0.819	Succinic acid-like 3	Selected
P035	Glycine	0.967	0.435	0.95	Glycine	Selected
P036	Succinic acid	0.994	1.582	0.993	Succinic acid	Selected
P037	-	-	-	-	-	-
P038	Glycine	0.799	19.115	0.898	Glycine-like 2	Selected
P039	Succinic acid	0.872	14.311	0.926	Succinic acid-like 2	Selected
P040	Fumaric acid	0.948	6.719	0.949	Fumaric acid-like 2	Not selected
P041	Glyceric acid	0.945	3.602	0.926	Glyceric acid	Selected
P042	Fumaric acid	0.953	3.835	0.94	Fumaric acid-like 1	Not selected
P043	Fumaric acid	0.972	3.056	0.964	Fumaric acid	Selected
P044	Itaconic acid	0.925	5.619	0.908	Itaconic acid	Selected
P045	C9:0	0.663	0.581	0.54	C9:0-like 3	Not selected
P046	C9:0	0.746	1.706	0.645	C9:0-like 1	Selected
P047	Fumaric acid	0.845	17.473	0.94	Fumaric acid-like 3	Not selected
P048	L-3-Cyanoalanine	0.857	9.332	0.838	L-3-Cyanoalanine-like 1	Not selected
P049	L-3-Cyanoalanine	0.993	2.201	0.992	L-3-Cyanoalanine	Selected
P050	C11:0 ME**	0.816	10.34	0.789	-	-
P051	C11:0 ME**	0.734	15.972	0.737	-	-
P052	-	-	-	-	-	-
P053	L-Malic acid	0.701	10.318	0.628	L-Malic acid-like 5	Selected
P054	L-Malic acid	0.76	5.497	0.675	L-Malic acid-like 2	Not selected
P055	L-Malic acid	0.728	1.64	0.623	L-Malic acid-like 3	Not selected
P056	L-Malic acid	0.794	0.03	0.708	L-Malic acid-like 1	Selected
P057	Pyroglutamic acid	0.914	14.575	0.998	Pyroglutamic acid-like 2	Selected
P058	γ-Aminobutyric acid	0.773	18.801	0.848	γ-Aminobutyric acid-like 2	Not selected
P059	C12:0 ME**	0.837	0.293	0.766	-	-
P060	L-Aspartic acid	0.893	10.273	0.902	L-Aspartic acid-like 3	Selected
P061	Pyroglutamic acid	0.905	1.171	0.862	Pyroglutamic acid-like 3	Selected
P062	L-Aspartic acid	0.928	3.405	0.9	L-Aspartic acid-like 1	Selected
P063	L-Aspartic acid	0.901	3.462	0.861	L-Aspartic acid-like 2	Not selected
P064	γ-Aminobutyric acid	0.916	1.132	0.877	γ-Aminobutyric acid	Selected
P065	L-Cysteine	0.949	3.037	0.93	L-Cysteine	Selected
P066	Oxoglutaric acid	0.814	6.322	0.752	Oxoglutaric acid-like 1	Not selected
P067	Oxoglutaric acid	0.816	1.3	0.738	Oxoglutaric acid	Selected
P068	L-Phenylalanine	0.646	0.242	0.52	L-Phenylalanine-like 1	Selected
P069	-	-	-	-	-	-
P070	C12:0	0.694	0.73	0.578	C12:0-like 1	Selected
P071	D-Ribose	0.641	16.115	0.604	D-Ribose-like 3	Selected
P072	D-Ribose	0.693	13.205	0.643	D-Ribose-like 2	Selected
P073	D-Ribose	0.822	11	0.804	D-Ribose-like 1	Selected
P074	D-Ribose	0.844	5.105	0.788	D-Ribose	Selected
P075	Aminoadipic acid	0.875	3.64	0.825	Aminoadipic acid	Selected
P076	Putrescine	0.987	0.345	0.981	Putrescine	Selected
P077	-	-	-	-	-	-
P078	cis-Aconitic acid	0.867	4.599	0.818	cis-Aconitic acid	Selected
P079	L-Glutamine	0.745	16.562	0.764	L-Glutamine-like 1	Not selected
P080	L-Glutamine	0.89	1.884	0.842	L-Glutamine	Selected
P081	-	-	-	-	-	-
P082	Ornithine	0.94	0.111	0.912	Ornithine	Selected
P083	Citric acid	0.88	1.885	0.828	Citric acid	Selected
P084	C14:0	0.833	0.266	0.761	C14:0-like 1	Selected
P085	D-Fructose	0.65	19.647	0.666	D-Fructose-like 3	Not selected
P086	-	-	-	-	-	-
P087	Quinic acid	0.88	2.901	0.83	Quinic acid	Selected
P088	D-Fructose	0.772	12.275	0.746	D-Fructose-like 2	Selected
P089	D-Fructose	0.925	3.046	0.895	D-Fructose	Selected
P090	D-Fructose	0.905	14.847	0.988	D-Fructose-like 1	Selected
P091	D-Glucose	0.927	1.733	0.894	D-Glucose	Selected
P092	L-Lysine	0.626	3.077	0.499	L-Lysine-like 1	Not selected
P093	-	-	-	-	-	-
P094	D-Glucose	0.914	3.34	0.88	D-Glucose-like 1	Selected
P095	-	-	-	-	-	-
P096	L-Lysine	0.935	2.824	0.909	L-Lysine	Selected
P097	C15:0	0.756	0.313	0.657	C15:0-like 2	Selected
P098	Mannitol	0.819	12.511	0.817	Mannitol	Selected
P099	Ascorbic acid	0.603	19.683	0.597	Ascorbic acid-like 3	Selected
P100	L-Tyrosine	0.983	2.145	0.977	L-Tyrosine	Selected
P101	Ascorbic acid	0.667	13.783	0.614	Ascorbic acid-like 2	Not selected
P102	Ascorbic acid	0.725	8.71	0.647	Ascorbic acid-like 1	Selected
P103	Mannitol	0.762	2.706	0.668	Mannitol-like 1	Selected
P104	-	-	-	-	-	-
P105	-	-	-	-	-	-
P106	-	-	-	-	-	-
P107	Mannitol	0.672	10.366	0.589	Mannitol-like 2	Selected
P108	Pantothenic acid	0.921	0.974	0.885	Pantothenic acid	Selected
P109	C17:0 ME**	0.617	10.582	0.519	-	-
P110	C16:0	0.76	4.229	0.67	C16:0-like 3	Selected
P111	C16:0	0.992	0.852	0.989	C16:0	Selected
P112	Myoinositol	0.958	1.631	0.94	Myoinositol	Selected
P113	Guanine	0.948	1.099	0.923	Guanine	Selected
P114	C17:0	0.884	2	0.834	C17:0-like 1	Selected
P115	C17:0	0.771	14.05	0.767	C17:0-like 3	Selected
P116	C18:2	0.695	1.312	0.58	C18:2-like 3	Selected
P117	L-Tryptophan	0.864	15.941	0.941	L-Tryptophan-like 2	Selected
P118	L-Tryptophan	0.921	10.149	0.942	L-Tryptophan-like 1	Selected
P119	L-Tryptophan	0.96	0.608	0.941	L-Tryptophan	Selected
P120	C18:0	0.994	0.291	0.991	C18:0	Selected
P121	Fructose 6-phosphate	0.636	19.704	0.647	Fructose 6-phosphate-like 1	Selected
P122	C19:0	0.601	8.42	0.487	C19:0-like 4	Selected
P123	Glucose 6-phosphate	0.894	2.741	0.849	Glucose 6-phosphate	Selected
P124	Uridine	0.924	1.443	0.889	Uridine	Selected
P125	-	-	-	-	-	-
P126	-	-	-	-	-	-
P127	MG(16:0/0:0/0:0)	0.965	2.917	0.953	MG(16:0/0:0/0:0)	Selected
P128	-	-	-	-	-	-
P129	-	-	-	-	-	-
P130	Adenosine	0.986	2.917	0.984	Adenosine	Selected
P131	Sucrose	0.775	17.528	0.827	Sucrose-like 3	Not selected
P132	Sucrose	0.874	4.254	0.827	Sucrose-like 1	Not selected
P133	-	-	-	-	-	-
P134	-	-	-	-	-	-
P135	-	-	-	-	-	-
P136	-	-	-	-	-	-
P137	Sucrose	0.834	11.316	0.825	Sucrose-like 2	Not selected
P138	-	-	-	-	-	-
P139	-	-	-	-	-	-
P140	Trehalose	0.741	19.531	0.81	Trehalose-like 1	Selected
P141	D-Maltose	0.929	3.501	0.902	D-Maltose	Selected
P142	D-Maltose	0.83	4.23	0.765	D-Maltose-like 1	Not selected
P143	Sophorose	0.716	9.263	0.639	Sophorose-like 1	Selected
P144	-	-	-	-	-	-
P145	Triacontane	0.618	4.874	0.493	Triacontane-like 1	Selected
P146	-	-	-	-	-	-
P147	-	-	-	-	-	-
P148	1-Kestose	0.806	10.109	0.771	1-Kestose-like 1	Selected
P149	1-Kestose	0.625	8.659	0.518	1-Kestose-like 2	Selected
P150	-	-	-	-	-	-
P151	-	-	-	-	-	-
P152	1-Kestose	0.821	7.826	0.774	1-Kestose	Selected
P153	-	-	-	-	-	-

## Sheet: Supplementary Table S5
Supplementary Table S5. Comparisons of the relative levels of the 139 unannotated metabolite-candidate peaks.
Notes:
a) Peak IDs start from N (e.g. N001) were from non-polar fraction and peak IDs start from P (e.g. P001) were from polar fraction. b) Calculated by dividing the average peak area of the numerator by that of the denominator. Bold letters, fold difference > 5 or < 0.2. c) p < 0.05 in one-way analysis of variance (ANOVA) was considered to indicate significant differences among the averaged metabolite…
Peak IDa)	Fold-differenceb)						Statistical analysesc)
	NPB-PF/ NPB-HP	MR-CTB51A/ NPB-HP	MR-CTB51A/ NPB-PF	MR-CTB51A/ MR-RNAi	MR-RNAi/ NPB-HP	MR-RNAi/ NPB-PF	ANOVA (p value)	Tukey's test
N001	1.16195	1.10401	0.950133	1.25993	0.876247	0.754118	0.55202	-
N002	1.09492	1.06895	0.976287	1.17677	0.908382	0.829635	0.80895	-
N006	1.07036	1.10176	1.02933	1.36101	0.809515	0.7563	0.13734	-
N007	1.18954	1.11194	0.934757	1.31914	0.842923	0.70861	0.51102	-
N008	1.04828	1.12531	1.07348	1.34313	0.837825	0.799235	0.22135	-
N009	1.08841	1.14254	1.04973	1.3447	0.849665	0.780646	0.22632	-
N010	1.07317	1.06792	0.995112	1.22084	0.874743	0.815102	0.81024	-
N027	1.15134	1.31379	1.1411	1.48729	0.883341	0.767231	0.064377	-
N030	1.04878	1.36208	1.29873	1.4752	0.923323	0.880377	0.02967	MR-CTB51A-MR-RNAi
N031	1.10146	1.08937	0.989026	1.10099	0.989445	0.898304	0.90668	-
N033	1.03787	1.34557	1.29647	1.49993	0.897087	0.864352	0.040707	MR-CTB51A-MR-RNAi
N034	0.974545	1.42812	1.46542	1.51662	0.941648	0.966244	0.078161	-
N035	1.05467	1.34598	1.27621	1.40204	0.960015	0.910251	0.064184	-
N036	1.04189	1.40792	1.35131	1.52121	0.925526	0.888312	0.027408	MR-CTB51A-MR-RNAi
N039	1.03345	1.37429	1.32981	1.52604	0.900559	0.871412	0.03432	MR-CTB51A-MR-RNAi
N041	1.02888	1.27088	1.2352	1.42475	0.892001	0.866961	0.019639	MR-CTB51A-MR-RNAi
N048	1.10054	1.47046	1.33613	1.63072	0.901727	0.819348	0.014881	MR-CTB51A-MR-RNAi; MR-CTB51A-NPB-HP
N055	1.09272	1.50783	1.37989	1.62603	0.92731	0.848626	0.016116	MR-CTB51A-MR-RNAi; MR-CTB51A-NPB-HP
N056	1.05427	1.46992	1.39425	1.55655	0.944343	0.895731	0.016199	MR-CTB51A-MR-RNAi; MR-CTB51A-NPB-HP
N063	1.06663	1.44811	1.35765	1.31002	1.1054	1.03635	0.035185	MR-CTB51A-NPB-HP
N067	1.06096	1.34939	1.27186	1.40766	0.958608	0.903526	0.019988	MR-CTB51A-MR-RNAi; MR-CTB51A-NPB-HP
N068	1.0754	1.3697	1.27367	1.41086	0.970825	0.902759	0.016932	MR-CTB51A-MR-RNAi; MR-CTB51A-NPB-HP
N071	1.02112	1.53749	1.50569	1.57401	0.9768	0.956599	0.00087442	MR-CTB51A-MR-RNAi; MR-CTB51A-NPB-HP; MR-CTB51A-NPB-PF
N073	0.876593	2.05319	2.34224	2.0955	0.979811	1.11775	9.1018e-08	MR-CTB51A-MR-RNAi; MR-CTB51A-NPB-HP; MR-CTB51A-NPB-PF
N081	1.14416	1.52208	1.33031	1.42671	1.06685	0.932431	0.015085	MR-CTB51A-MR-RNAi; MR-CTB51A-NPB-HP
N082	1.11513	1.50928	1.35346	1.45351	1.03837	0.93117	0.0038592	MR-CTB51A-MR-RNAi; MR-CTB51A-NPB-HP; MR-CTB51A-NPB-PF
N084	0.881364	3.47623	3.94414	3.22424	1.07815	1.22328	2.286e-06	MR-CTB51A-MR-RNAi; MR-CTB51A-NPB-HP; MR-CTB51A-NPB-PF
N085	0.334324	2.18962	6.54941	2.94096	0.744527	2.22696	1.7825e-05	MR-CTB51A-MR-RNAi; MR-CTB51A-NPB-HP; MR-CTB51A-NPB-PF
N088	1.19365	1.83733	1.53925	1.7551	1.04685	0.877015	2.4298e-05	MR-CTB51A-MR-RNAi; MR-CTB51A-NPB-HP; MR-CTB51A-NPB-PF
N090	1.04789	1.38158	1.31844	0.0463718	29.7935	28.432	3.2976e-10	NPB-HP-MR-RNAi; NPB-PF-MR-RNAi; MR-CTB51A-MR-RNAi
N091	1.04789	1.38158	1.31844	0.0490409	28.172	26.8846	3.8787e-11	NPB-HP-MR-RNAi; NPB-PF-MR-RNAi; MR-CTB51A-MR-RNAi
N092	1.04789	1.84274	1.75853	0.0556393	33.1193	31.6058	3.67e-10	NPB-HP-MR-RNAi; NPB-PF-MR-RNAi; MR-CTB51A-MR-RNAi
N093	0.320132	4.69286	14.6591	1.82823	2.56688	8.01819	3.272e-06	NPB-HP-MR-RNAi; NPB-PF-MR-RNAi; MR-CTB51A-MR-RNAi; MR-CTB51A-NPB-HP; MR-CTB51A-NPB-PF
N095	0.327664	4.83536	14.7571	6.88305	0.702502	2.14397	7.2951e-07	MR-CTB51A-MR-RNAi; MR-CTB51A-NPB-HP; MR-CTB51A-NPB-PF
N096	2.21017	4.05141	1.83307	0.178843	22.6535	10.2496	6.1575e-08	NPB-HP-MR-RNAi; NPB-PF-MR-RNAi; MR-CTB51A-MR-RNAi
N101	1.38795	5.55842	4.00478	0.199934	27.8013	20.0305	6.2886e-08	NPB-HP-MR-RNAi; NPB-PF-MR-RNAi; MR-CTB51A-MR-RNAi
N102	1.18024	4.89767	4.14973	0.22138	22.1234	18.7449	1.717e-07	NPB-HP-MR-RNAi; NPB-PF-MR-RNAi; MR-CTB51A-MR-RNAi
N103	1.85254	3.13174	1.69052	1.83031	1.71104	0.923621	3.9361e-05	MR-CTB51A-MR-RNAi; MR-CTB51A-NPB-HP; MR-CTB51A-NPB-PF
N105	1.04789	1.38158	1.31844	0.0424416	32.5525	31.0649	2.2991e-09	NPB-HP-MR-RNAi; NPB-PF-MR-RNAi; MR-CTB51A-MR-RNAi
N106	1.35785	3.99073	2.93901	1.05582	3.77975	2.78364	2.9401e-07	NPB-HP-MR-RNAi; NPB-PF-MR-RNAi; MR-CTB51A-NPB-HP; MR-CTB51A-NPB-PF
N108	1.04789	1.56886	1.49717	0.0833304	18.827	17.9666	1.781e-09	NPB-HP-MR-RNAi; NPB-PF-MR-RNAi; MR-CTB51A-MR-RNAi
N109	1.04789	1.38158	1.31844	0.0133471	103.512	98.7814	3.8864e-10	NPB-HP-MR-RNAi; NPB-PF-MR-RNAi; MR-CTB51A-MR-RNAi
N110	1.08929	1.3945	1.28019	0.0145906	95.5755	87.7408	9.2455e-10	NPB-HP-MR-RNAi; NPB-PF-MR-RNAi; MR-CTB51A-MR-RNAi
N111	3.64757	15.9413	4.37038	4.23667	3.76268	1.03156	4.6528e-07	MR-CTB51A-MR-RNAi; MR-CTB51A-NPB-HP; MR-CTB51A-NPB-PF
N112	1.16534	1.73445	1.48837	1.50295	1.15403	0.990296	0.00032682	MR-CTB51A-MR-RNAi; MR-CTB51A-NPB-HP; MR-CTB51A-NPB-PF
N113	1.17566	1.84659	1.57068	0.953329	1.93699	1.64758	0.00022703	NPB-HP-MR-RNAi; NPB-PF-MR-RNAi; MR-CTB51A-NPB-HP; MR-CTB51A-NPB-PF
N114	1.19158	1.97967	1.66138	0.62364	3.17438	2.66401	1.8771e-06	NPB-HP-MR-RNAi; NPB-PF-MR-RNAi; MR-CTB51A-MR-RNAi; MR-CTB51A-NPB-HP; MR-CTB51A-NPB-PF
N115	1.46062	3.44262	2.35695	0.174416	19.7379	13.5134	5.7685e-09	NPB-HP-MR-RNAi; NPB-PF-MR-RNAi; MR-CTB51A-MR-RNAi
N116	1.44046	3.28424	2.27999	0.165478	19.847	13.7782	2.2583e-09	NPB-HP-MR-RNAi; NPB-PF-MR-RNAi; MR-CTB51A-MR-RNAi
N117	2.19312	4.06387	1.85301	0.11528	35.2521	16.0739	6.7612e-10	NPB-HP-MR-RNAi; NPB-PF-MR-RNAi; MR-CTB51A-MR-RNAi
N121	0.295404	5.98735	20.2683	4.23287	1.41449	4.78831	8.9375e-07	MR-CTB51A-MR-RNAi; MR-CTB51A-NPB-HP; MR-CTB51A-NPB-PF
N124	1.75135	3.41185	1.94812	0.0765618	44.5633	25.4451	3.8314e-10	NPB-HP-MR-RNAi; NPB-PF-MR-RNAi; MR-CTB51A-MR-RNAi
N126	1.82579	3.4791	1.90553	0.139864	24.8749	13.6242	2.3089e-09	NPB-HP-MR-RNAi; NPB-PF-MR-RNAi; MR-CTB51A-MR-RNAi
N127	1.31474	3.10407	2.36097	0.112829	27.5113	20.9252	1.8623e-08	NPB-HP-MR-RNAi; NPB-PF-MR-RNAi; MR-CTB51A-MR-RNAi
N128	2.50317	4.49804	1.79694	0.0999498	45.003	17.9784	1.1156e-09	NPB-HP-MR-RNAi; NPB-PF-MR-RNAi; MR-CTB51A-MR-RNAi
N129	2.24552	3.75897	1.67398	0.140627	26.7301	11.9037	8.9935e-10	NPB-HP-MR-RNAi; NPB-PF-MR-RNAi; MR-CTB51A-MR-RNAi
N130	1.86205	4.23548	2.27464	0.0504408	83.9693	45.0952	2.3554e-10	NPB-HP-MR-RNAi; NPB-PF-MR-RNAi; MR-CTB51A-MR-RNAi
N131	1.75298	4.35608	2.48496	0.0619294	70.3394	40.1257	1.3213e-10	NPB-HP-MR-RNAi; NPB-PF-MR-RNAi; MR-CTB51A-MR-RNAi
N133	1.24818	8.16432	6.54097	2.4893	3.27977	2.62764	6.9452e-06	MR-CTB51A-MR-RNAi; MR-CTB51A-NPB-HP; MR-CTB51A-NPB-PF
N136	1.62109	9.33687	5.75962	6.02196	1.55047	0.956436	4.4245e-07	MR-CTB51A-MR-RNAi; MR-CTB51A-NPB-HP; MR-CTB51A-NPB-PF
N138	0.730006	7.82672	10.7214	6.47591	1.20859	1.65559	5.168e-07	MR-CTB51A-MR-RNAi; MR-CTB51A-NPB-HP; MR-CTB51A-NPB-PF
N140	1.18344	1.67134	1.41227	1.69358	0.986864	0.833893	0.0004004	MR-CTB51A-MR-RNAi; MR-CTB51A-NPB-HP; MR-CTB51A-NPB-PF
N141	1.37634	2.34952	1.70708	2.51378	0.934657	0.679088	4.8323e-05	MR-CTB51A-MR-RNAi; MR-CTB51A-NPB-HP; MR-CTB51A-NPB-PF
N143	1.11435	1.66518	1.4943	1.70821	0.97481	0.874777	0.00069761	MR-CTB51A-MR-RNAi; MR-CTB51A-NPB-HP; MR-CTB51A-NPB-PF
N145	1.08929	58.4786	53.6849	54.3365	1.07623	0.988008	4.65e-07	MR-CTB51A-MR-RNAi; MR-CTB51A-NPB-HP; MR-CTB51A-NPB-PF
N146	1.34829	2.80221	2.07834	2.58017	1.08606	0.805504	2.8e-05	MR-CTB51A-MR-RNAi; MR-CTB51A-NPB-HP; MR-CTB51A-NPB-PF
N147	1.32729	2.42379	1.82612	2.21188	1.09581	0.825598	9.4337e-05	MR-CTB51A-MR-RNAi; MR-CTB51A-NPB-HP; MR-CTB51A-NPB-PF
N148	0.843923	4.26991	5.0596	2.06	2.07277	2.45611	4.7261e-06	NPB-PF-MR-RNAi; MR-CTB51A-MR-RNAi; MR-CTB51A-NPB-HP; MR-CTB51A-NPB-PF
N150	1.10181	1.61831	1.46878	1.28397	1.26039	1.14393	0.0029977	MR-CTB51A-NPB-HP; MR-CTB51A-NPB-PF
N151	1.27591	5.13413	4.02389	2.90648	1.76644	1.38445	1.0211e-06	MR-CTB51A-MR-RNAi; MR-CTB51A-NPB-HP; MR-CTB51A-NPB-PF
N152	1.3465	2.72666	2.02499	2.81388	0.969003	0.719644	1.3746e-05	MR-CTB51A-MR-RNAi; MR-CTB51A-NPB-HP; MR-CTB51A-NPB-PF
N153	1.32217	2.82084	2.13349	3.005	0.938714	0.709979	1.2725e-05	MR-CTB51A-MR-RNAi; MR-CTB51A-NPB-HP; MR-CTB51A-NPB-PF
N154	1.3292	1.56715	1.17902	1.91196	0.819656	0.616652	0.0011932	NPB-PF-MR-RNAi; MR-CTB51A-MR-RNAi; MR-CTB51A-NPB-HP
N155	1.33738	2.57965	1.92889	2.75384	0.936748	0.700437	3.397e-05	MR-CTB51A-MR-RNAi; MR-CTB51A-NPB-HP; MR-CTB51A-NPB-PF
N156	1.30369	2.27165	1.74248	2.46601	0.921184	0.706596	6.4222e-05	MR-CTB51A-MR-RNAi; MR-CTB51A-NPB-HP; MR-CTB51A-NPB-PF
N157	1.74954	5.15411	2.94599	3.90413	1.32017	0.754581	1.0206e-05	MR-CTB51A-MR-RNAi; MR-CTB51A-NPB-HP; MR-CTB51A-NPB-PF
N158	0.97148	0.839118	0.863752	0.803873	1.04384	1.07449	0.11473	-
N159	0.970084	0.845565	0.871641	0.792809	1.06654	1.09943	0.31295	-
N160	1.40769	1.99194	1.41505	1.81543	1.09723	0.779455	0.00087099	MR-CTB51A-MR-RNAi; MR-CTB51A-NPB-HP; MR-CTB51A-NPB-PF
N161	1.21044	3.56938	2.94883	3.76638	0.947696	0.782935	1.9896e-07	MR-CTB51A-MR-RNAi; MR-CTB51A-NPB-HP; MR-CTB51A-NPB-PF
N162	1.38381	2.3526	1.70009	2.30261	1.02171	0.738331	0.027747	MR-CTB51A-MR-RNAi; MR-CTB51A-NPB-HP
N163	1.33075	3.41851	2.56886	2.43372	1.40464	1.05553	1.2528e-05	MR-CTB51A-MR-RNAi; MR-CTB51A-NPB-HP; MR-CTB51A-NPB-PF
N164	1.33095	2.79029	2.09646	3.00199	0.929481	0.698356	2.0183e-05	MR-CTB51A-MR-RNAi; MR-CTB51A-NPB-HP; MR-CTB51A-NPB-PF
N165	1.37098	2.5906	1.88959	2.79467	0.926978	0.676142	2.2592e-05	MR-CTB51A-MR-RNAi; MR-CTB51A-NPB-HP; MR-CTB51A-NPB-PF
N166	1.36199	4.39634	3.22788	2.56856	1.7116	1.25669	2.3101e-05	MR-CTB51A-MR-RNAi; MR-CTB51A-NPB-HP; MR-CTB51A-NPB-PF
N169	1.28532	9.23325	7.18363	3.74298	2.46682	1.91923	2.1867e-08	MR-CTB51A-MR-RNAi; MR-CTB51A-NPB-HP; MR-CTB51A-NPB-PF
N170	1.53302	0.628942	0.410264	1.66974	0.376671	0.245706	1.5171e-05	NPB-HP-MR-RNAi; NPB-PF-MR-RNAi; MR-CTB51A-NPB-PF
N171	0.95165	1.98739	2.08837	2.59237	0.766632	0.805582	4.2453e-05	MR-CTB51A-MR-RNAi; MR-CTB51A-NPB-HP; MR-CTB51A-NPB-PF
N175	1.10084	3.62631	3.29412	0.990808	3.65995	3.32468	4.7768e-06	NPB-HP-MR-RNAi; NPB-PF-MR-RNAi; MR-CTB51A-NPB-HP; MR-CTB51A-NPB-PF
N176	1.17197	4.10462	3.50234	1.68062	2.44232	2.08395	6.5864e-06	NPB-HP-MR-RNAi; NPB-PF-MR-RNAi; MR-CTB51A-MR-RNAi; MR-CTB51A-NPB-HP; MR-CTB51A-NPB-PF
N178	1.17985	2.79237	2.36672	2.1241	1.31461	1.11422	3.3667e-05	MR-CTB51A-MR-RNAi; MR-CTB51A-NPB-HP; MR-CTB51A-NPB-PF
N179	1.04456	2.52289	2.41526	4.1503	0.607881	0.581948	4.1826e-06	MR-CTB51A-MR-RNAi; MR-CTB51A-NPB-HP; MR-CTB51A-NPB-PF
N181	1.44857	3.22899	2.2291	0.365702	8.82958	6.09539	5.5e-08	NPB-HP-MR-RNAi; NPB-PF-MR-RNAi; MR-CTB51A-MR-RNAi
N182	0.719767	2.57649	3.57961	2.2415	1.14945	1.59698	3.2289e-06	MR-CTB51A-MR-RNAi; MR-CTB51A-NPB-HP; MR-CTB51A-NPB-PF
N183	1.12937	3.50229	3.1011	2.64459	1.32432	1.17262	1.3e-06	MR-CTB51A-MR-RNAi; MR-CTB51A-NPB-HP; MR-CTB51A-NPB-PF
N185	1.06461	1.22275	1.14854	1.31851	0.927374	0.871092	0.10255	-
N186	1.04429	2.33319	2.23423	2.11965	1.10074	1.05406	1.5654e-05	MR-CTB51A-MR-RNAi; MR-CTB51A-NPB-HP; MR-CTB51A-NPB-PF
N188	0.889046	2.42741	2.73035	3.70498	0.655175	0.736942	3.2486e-06	MR-CTB51A-MR-RNAi; MR-CTB51A-NPB-HP; MR-CTB51A-NPB-PF
N189	0.694078	3.92899	5.66074	4.60991	0.852293	1.22795	8.2357e-08	MR-CTB51A-MR-RNAi; MR-CTB51A-NPB-HP; MR-CTB51A-NPB-PF
N190	1.55152	7.07781	4.56185	3.27428	2.16164	1.39324	5.7619e-09	MR-CTB51A-MR-RNAi; MR-CTB51A-NPB-HP; MR-CTB51A-NPB-PF
N191	1.26572	6.98587	5.51927	3.6839	1.89632	1.49821	1.0746e-08	MR-CTB51A-MR-RNAi; MR-CTB51A-NPB-HP; MR-CTB51A-NPB-PF
N192	0.984884	1.55116	1.57497	1.53174	1.01268	1.02822	0.022123	MR-CTB51A-MR-RNAi; MR-CTB51A-NPB-PF
N193	0.995848	3.39807	3.41224	2.94891	1.15231	1.15712	2.2692e-07	MR-CTB51A-MR-RNAi; MR-CTB51A-NPB-HP; MR-CTB51A-NPB-PF
N194	0.887372	4.25374	4.79364	3.39194	1.25407	1.41324	6.4026e-08	MR-CTB51A-MR-RNAi; MR-CTB51A-NPB-HP; MR-CTB51A-NPB-PF
N195	1.6157	11.7204	7.25408	3.39083	3.45651	2.13932	6.3733e-09	NPB-HP-MR-RNAi; MR-CTB51A-MR-RNAi; MR-CTB51A-NPB-HP; MR-CTB51A-NPB-PF
N197	0.830651	2.96327	3.56741	3.34275	0.886478	1.06721	8.6833e-07	MR-CTB51A-MR-RNAi; MR-CTB51A-NPB-HP; MR-CTB51A-NPB-PF
P001	1.30703	1.69417	1.2962	1.42851	1.18597	0.907381	0.42972	-
P005	1.44517	2.00518	1.3875	1.52897	1.31146	0.907476	0.24849	-
P006	1.2561	1.72165	1.37063	1.54251	1.11614	0.888573	0.20266	-
P007	0.881007	1.20211	1.36447	0.0396156	30.3443	34.4427	4.1498e-05	NPB-HP-MR-RNAi; NPB-PF-MR-RNAi; MR-CTB51A-MR-RNAi
P008	1.32545	1.54432	1.16513	1.4215	1.0864	0.819646	0.6385	-
P021	1.0362	1.11992	1.0808	1.01556	1.10277	1.06424	0.84935	-
P037	1.238	1.67465	1.35271	1.61898	1.03439	0.835533	0.21065	-
P052	1.15797	1.72823	1.49246	1.56959	1.10107	0.950858	0.13553	-
P069	1.17385	2.36223	2.01238	1.61747	1.46045	1.24416	0.022437	MR-CTB51A-NPB-HP; MR-CTB51A-NPB-PF
P077	0.710345	1.17783	1.65811	0.088512	13.307	18.7331	2.416e-05	NPB-HP-MR-RNAi; NPB-PF-MR-RNAi; MR-CTB51A-MR-RNAi
P081	0.282777	1.34259	4.74788	1.5619	0.859589	3.03981	0.22349	-
P086	1.15408	1.70279	1.47545	1.56383	1.08886	0.943484	0.14398	-
P093	0.729884	0.572387	0.784217	0.865133	0.661618	0.90647	0.53297	-
P095	0.563001	1.81741	3.22807	1.66841	1.0893	1.93482	0.020703	MR-CTB51A-NPB-PF
P104	0.280803	0.119851	0.426817	0.101468	1.18118	4.20642	2.6593e-05	NPB-PF-MR-RNAi; MR-CTB51A-MR-RNAi; NPB-PF-NPB-HP; MR-CTB51A-NPB-HP
P105	0.087403	1.42721	16.3291	1.44232	0.989525	11.3214	0.016631	MR-CTB51A-NPB-PF
P106	0.120689	1.32581	10.9854	1.18505	1.11878	9.26996	0.011145	NPB-PF-MR-RNAi; MR-CTB51A-NPB-PF
P125	1.23451	1.43323	1.16097	0.804941	1.78054	1.4423	0.017253	NPB-HP-MR-RNAi
P126	1.27383	1.37534	1.07969	0.731594	1.87992	1.47581	0.013191	NPB-HP-MR-RNAi
P128	0.818934	1.66136	2.02869	0.642361	2.58633	3.15817	0.0013152	NPB-HP-MR-RNAi; NPB-PF-MR-RNAi
P129	0.596841	2.44675	4.0995	1.77388	1.37932	2.31104	0.035262	MR-CTB51A-NPB-PF
P133	0.779628	1.16977	1.50041	1.58398	0.738499	0.947246	0.36679	-
P134	0.777695	1.16221	1.49443	1.60461	0.724296	0.931337	0.35859	-
P135	0.775217	0.961305	1.24005	1.3355	0.719811	0.928528	0.66443	-
P136	0.920649	1.35679	1.47373	1.88333	0.72042	0.782513	0.20367	-
P138	0.905443	1.35095	1.49203	1.90999	0.707305	0.78117	0.21801	-
P139	0.772315	1.14267	1.47954	1.59443	0.716665	0.927944	0.36552	-
P144	0.0680027	0.335648	4.93581	1.46921	0.228454	3.35949	0.16478	-
P146	0.812093	0.782136	0.963111	1.01075	0.773817	0.952868	0.57744	-
P147	0.800799	1.20475	1.50443	1.59156	0.756962	0.945259	0.36232	-
P150	0.695139	1.13338	1.63044	1.19668	0.947106	1.36247	0.58689	-
P151	0.761831	1.13089	1.48443	1.58422	0.713847	0.937016	0.38911	-
P153	1.01404	1.9564	1.92931	1.70123	1.14999	1.13407	0.067766	-

## Sheet: Supplementary Table S6
Supplementary Table S6. Metabolites showing significant differences in relative levels between NPB-HP and NPB-PF.
Categorya)		Metabolitesb)	Fold-differencec) (NPB-PF/NPB-HP)
Organic acids		Succinic acid	4.60776
		Succinic acid-like 3	3.34977
		Succinic acid-like 2	2.27969
Carbohydrates		D-Ribose	0.458549
		D-Maltose	0.208285
		Mannitol-like 2	0.101472
		Sophorose-like 1	0.0700373
Lipids	Fatty acid methyl esters	C20:1(11Z) ME	1.94414
	Fatty acids and conjugates	γ-Aminobutyric acid	0.369478
Others		Glucose 6-phosphate	0.326894
Notes:
a) According to the Kyoto Encyclopedia of Genes and Genomes (KEGG, http://www.genome.jp/kegg/). Lipids were further classified according to the LIPID Metabolites and Pathways Strategy (http://www.lipidmaps.org/). b) Tukey’s test (p < 0.05) was used to select metabolites (Supplementary Fig. S1). ME, methyl ester. c) Calculated by dividing the average peak area in NPB-PF by that in NPB-HP. Bold let…

## Sheet: Supplementary Table S7
Supplementary Table S7. Metabolites showing significant differences in relative levels between MR-CTB51A and NPB-PF.
Categorya)		Metabolitesb)	Fold-differencec) (MR-CTB51A/NPB-PF)
Amino acids		L-Aspartic acid-like 1	456.909
		L-Glutamine	155.752
		Ornithine	24.7164
		L-Isoleucine-like 1	21.7671
		L-Lysine	19.9682
		L-Cysteine	9.76398
		L-Phenylalanine-like 1	5.55874
		L-Tyrosine	4.80042
		L-Aspartic acid-like 3	3.66801
		L-Valine	3.24658
		L-Leucine	3.15779
		Pyroglutamic acid-like 3	2.97802
		Glycine	2.44849
		L-Isoleucine	2.32205
		L-Tryptophan	1.81135
Amines		Putrescine	13.0672
Organic acids		Oxoglutaric acid	38.3688
		L-Malic acid-like 5	27.463
		Citric acid	2.2557
		Succinic acid	0.480178
Carbohydrates		D-Glucose	455.794
		D-Ribose-like 3	86.4254
		Trehalose-like 1	20.2287
		Mannitol-like 2	14.7138
		Mannitol	5.83873
		D-Fructose-like 1	4.23452
		D-Fructose	3.62683
		D-Glucose-like 1	3.08668
		Myoinositol	2.11657
		D-Ribose	2.05025
		Mannitol-like 1	1.84399
Nucleic acids		Uridine	4.52391
Vitamins and cofactors		Ascorbic acid-like 3	4.9856
Lipids	Fatty acid methyl esters	C15:0 ME	4.93702
		C21:0 ME	2.37849
		C16:1(9Z) ME-like 1	2.17876
		C23:0 ME	2.05546
		C17:0 ME	2.04874
		C22:0 ME	1.9242
		C18:0 ME	1.92153
		C22:1(13Z) ME-like 1	1.77358
		C16:0 ME-like 1	1.66844
		C14:0 ME	1.64531
		C20:0 ME	1.59203
		C18:2 ME	1.54253
		C18:1 ME	1.33578
	Fatty acids and conjugates	C19:0-like 1	6.62499
		C15:0	5.04518
		C17:0	3.58711
		C23:0-like 1	3.12757
		C22:0	2.89904
		C20:0	2.66033
		C14:0	2.51446
		γ-Aminobutyric acid	2.38293
		C21:0-like1	2.04405
		C16:0-like1	2.00859
		C18:0-like1	1.97439
		C18:2-like1	1.91666
		C19:0-like3	1.60375
		C21:0-like3	1.5206
		C13:0-like	1.51073
	Hydrocarbons	Undecane-like 2	2.11737
	Sterols	Cycloartenol	6.83757
		24-Methylenecycloartanol	6.48574
		Cholesterol	4.91876
		Campesterol	2.97915
		Stigmasterol	2.87702
		β-Sitosterol	2.71128
		Brassicasterol-like 1	2.62236
	Prenol lipids	β-Tocopherol	3.11624
		Squalene	1.78546
		α-Tocopherol	1.57069
Others		L-3-Cyanoalanine	34.7404
		1-Kestose	9.02834
		Aminoadipic acid	4.85228
		Phosphoric acid-like 1	2.302
Notes:
a) Categories were assigned as in Supplementary Table S6. b) Metabolites showing significant differences in relative levels between MR-CTB51A and NPB-PF were selected by Tukey’s test (p < 0.05) (Supplementary Fig. S1). ME, methyl ester. c) Calculated by dividing the average peak area in MR-CTB51A by that in NPB-PF. Bold letters, fold difference > 5.

## Sheet: Supplementary Table S8
Supplementary Table S8. Metabolites showing significant differences in relative levels between MR-CTB51A and MR-RNAi.
Categorya)		Metabolitesb)	Fold-differencec) (MR-CTB51A/MR-RNAi)
Amino acids		L-Glutamine	32.6988
		Ornithine	7.10436
		L-Lysine	5.22109
		L-Phenylalanine-like 1	4.28748
		L-Valine	3.369
		L-Aspartic acid	2.67874
		L-Leucine	2.49232
		L-Aspartic acid-like 3	2.36739
		L-Isoleucine	1.99017
		Glycine	1.73479
		Pyroglutamic acid	1.58228
		Glycine-like1	1.47817
		L-Tryptophan-like 2	0.138705
Amines		Putrescine	9.25271
Organic acids		L-Malic acid-like 5	11.7048
		Oxoglutaric acid	3.91326
Carbohydrates		Mannitol-like 1	92.5516
		D-Ribose-like 3	18.1339
		D-Ribose	1.99427
		D-Fructose-like 2	0.265829
		D-Ribose-like 1	0.256264
Lipids	Fatty acid methyl esters	C15:0 ME	3.16461
		C23:0 ME	2.6896
		C17:0 ME	2.47619
		C21:0 ME	2.28658
		C20:1(11Z) ME	2.0563
		C22:0 ME	1.95107
		C16:1(9Z) ME-like 1	1.79753
		C14:0 ME	1.79131
		C20:0 ME	1.721
		C22:1(13Z) ME-like 1	1.69901
		C18:0 ME	1.68355
		C18:1 ME	1.63813
		C16:0 ME-like 1	1.63499
		C18:2 ME	1.59922
		C18:1 ME-like 1	1.58563
	Fatty acids and conjugates	γ-Aminobutyric acid	14.6348
		C19:0-like 1	4.47039
		C15:0	2.61307
		C23:0-like 1	2.56706
		C17:0	2.42956
		C21:0-like 1	2.42809
		C19:0-like 3	2.2226
		C22:0	2.09239
		C17:0-like 3	2.06558
		C14:0	1.78387
		C20:0	1.78045
		C18:2-like 1	1.66173
		C13:0-like 1	1.65945
		C16:0-like 1	1.56497
		C18:0-like 1	1.5618
	Hydrocarbons	Undecane-like 2	2.25911
		Heptadecane-like 1	1.75659
		Pentadecane	1.62519
		Eicosane	1.58811
	Sterols	24-Methylenecycloartanol	6.31331
		Cycloartenol	3.86627
		Stigmasterol	3.14461
		Cholesterol	2.77365
		Campesterol	2.72679
		Brassicasterol-like 1	2.65419
		β-Sitosterol	2.43567
	Prenol lipids	β-Tocopherol	5.14727
		Squalene	2.86136
		α-Tocopherol	2.52384
Others		1-Kestose	95.1369
		L-3-Cyanoalanine	13.4774
		Aminoadipic acid	5.73734
		Glyceric acid	0.281569
		MG(16:0/0:0/0:0)	0.274814
		Fructose 6-phosphate-like 1	0.0299328
Notes:
a) Categories were assigned as in Supplementary Table S6. b) Metabolites showing significant differences in relative levels between MR-CTB51A and MR-RNAi were selected by Tukey’s test (p < 0.05) (Supplementary Fig. S1). ME, methyl ester. c) Calculated by dividing the average peak area in MR-CTB51A by that in MR-RNAi. Bold letters, fold difference > 5 or < 0.2.
